# Supplementary material for: Evaluation of In-Ear and Fingertip-Based Photoplethysmography Sensors for Measuring Cardiac Vagal Tone Relevant Heart Rate Variability Parameters
Source: Sensors (Basel). 2025 Feb 28;25(5):1485. doi: 10.3390/s25051485 (PMC11902391; doi:10.3390/s25051485)
Supplement: Supplementary file 1 [file sensors-25-01485-s001.zip]

Archive with 8 entries (8 files):
- DataS1.xlsx
- DataS2.xlsx
- DataS3.xlsx
- DataS4.txt
- DataS5.csv
- DataS6.csv
- PDFS1.pdf
- PDFS2.pdf
