# Supplementary material for: Evaluation of In-Ear and Fingertip-Based Photoplethysmography Sensors for Measuring Cardiac Vagal Tone Relevant Heart Rate Variability Parameters
Source: Sensors (Basel). 2025 Feb 28;25(5):1485. doi: 10.3390/s25051485 (PMC11902391; doi:10.3390/s25051485)
Supplement: Supplementary file 1 [file sensors-25-01485-s001.zip › DataS1.xlsx]

## Sheet: hrv_windows
participant	sensor	block_label	segment_id	segment_label	intervals	rmssd	hfnu	lfnu	hf_hrv	lf_hrv	lf_hf_ratio	discard	sig_score	signal_lag	signal_corr	rmssd_err_percentage	sig_outliers	bpm_outliers	s2_outliers	a	b	c	s3_outliers	notes
P006	ECG	dsb	0	0 to 600	607	51.6383	2.60777	97.3922	165.137	6167.37	37.347	0	0	0	0	0	0	0	5	5	0	0	0	Stg 1 Outliers(BPM) = 0, Stg 2 Outliers = a(5) + b(0) + c(0) = 5 (0.8%)
P006	InEar1	dsb	0	0 to 600	608	53.5122	2.98295	97.0171	193.98	6308.97	32.5239	0	99.4391	-4	0.995611	3	2	0	29	29	0	0	0	MeanSigQuality 99.4, SigQuality Outliers 2, Stg 1 Outliers(BPM) = 0, Stg 2 Outliers = a(29) + b(0) + c(0) = 29 (4.8%)
P006	Finger	dsb	0	0 to 600	607	53.2578	3.07521	96.9248	197.908	6237.69	31.5181	0	100	1	0.865297	3	0	0	59	59	0	0	0	Stg 1 Outliers(BPM) = 0, Stg 2 Outliers = a(59) + b(0) + c(0) = 59 (9.7%)
P006	ECG	norm	0	0 to 600	573	38.5216	18.1631	81.8369	384.05	1730.4	4.50566	0	0	0	0	0	0	0	7	7	0	0	0	Stg 1 Outliers(BPM) = 0, Stg 2 Outliers = a(7) + b(0) + c(0) = 7 (1.2%)
P006	InEar1	norm	0	0 to 600	573	51.7842	22.3424	77.6576	568.772	1976.94	3.4758	0	93.9092	-5	0.924682	34	32	0	33	30	3	0	0	MeanSigQuality 93.9, SigQuality Outliers 32, Stg 1 Outliers(BPM) = 0, Stg 2 Outliers = a(30) + b(3) + c(0) = 33 (5.8%)
P006	Finger	norm	0	0 to 600	573	41.2235	20.3704	79.6296	456.407	1784.13	3.90908	0	100	0	0.994914	7	0	0	71	71	0	0	0	Stg 1 Outliers(BPM) = 0, Stg 2 Outliers = a(71) + b(0) + c(0) = 71 (12.4%)
P007	ECG	dsb	0	0 to 600	634	17.204	4.63912	95.3609	37.0246	761.07	20.5558	0	0	0	0	0	0	0	20	18	1	1	0	Stg 1 Outliers(BPM) = 0, Stg 2 Outliers = a(18) + b(1) + c(1) = 20 (3.2%)
P007	InEar1	dsb	0	0 to 600	633	18.9769	5.2913	94.7087	45.0886	807.038	17.8989	0	99.842	-3	0.984319	10	1	0	72	68	0	4	0	MeanSigQuality 99.8, SigQuality Outliers 1, Stg 1 Outliers(BPM) = 0, Stg 2 Outliers = a(68) + b(0) + c(4) = 72 (11.4%)
P007	Finger	dsb	0	0 to 600	634	18.1948	5.49494	94.5051	40.747	700.791	17.1986	0	100	0	0.6489	5	0	0	196	193	1	2	0	Stg 1 Outliers(BPM) = 0, Stg 2 Outliers = a(193) + b(1) + c(2) = 196 (30.9%)
P007	ECG	norm	0	0 to 600	660	31.5201	25.6696	74.3304	148.359	429.596	2.89565	0	0	0	0	0	0	0	14	10	0	4	0	Stg 1 Outliers(BPM) = 0, Stg 2 Outliers = a(10) + b(0) + c(4) = 14 (2.1%)
P007	InEar1	norm	0	0 to 600	660	19.7536	20.09	79.91	112.738	448.427	3.9776	0	99.6924	-4	0.896982	37	2	0	69	63	0	6	0	MeanSigQuality 99.7, SigQuality Outliers 2, Stg 1 Outliers(BPM) = 0, Stg 2 Outliers = a(63) + b(0) + c(6) = 69 (10.5%)
P007	Finger	norm	0	0 to 600	659	18.6012	17.2549	82.7451	88.7356	425.528	4.79546	0	99.8485	0	0.614196	40	0	0	180	175	0	5	0	Stg 1 Outliers(BPM) = 0, Stg 2 Outliers = a(175) + b(0) + c(5) = 180 (27.3%)
P008	ECG	dsb	0	0 to 600	729	18.9146	20.6919	79.3081	76.101	291.68	3.83281	0	0	0	0	0	0	0	23	20	0	3	0	Stg 1 Outliers(BPM) = 0, Stg 2 Outliers = a(20) + b(0) + c(3) = 23 (3.2%)
P008	InEar1	dsb	0	0 to 600	728	20.0322	23.7582	76.2418	97.2161	311.973	3.20907	0	100	0	0.735815	5	0	3	111	109	0	2	0	MeanSigQuality 100.0, SigQuality Outliers 0, Stg 1 Outliers(BPM) = 3, Stg 2 Outliers = a(109) + b(0) + c(2) = 111 (15.2%)
P008	Finger	dsb	0	0 to 600	729	18.6839	21.0229	78.9771	77.6211	291.6	3.75671	0	100	0	0.800028	1	0	0	270	267	0	3	4	Stg 1 Outliers(BPM) = 0, Stg 2 Outliers = a(267) + b(0) + c(3) = 270 (37.0%), Stg 3 Outliers = 4
P008	ECG	norm	0	0 to 600	719	8.72965	8.47462	91.5254	14.4858	156.445	10.7999	0	0	0	0	0	0	0	38	38	0	0	0	Stg 1 Outliers(BPM) = 0, Stg 2 Outliers = a(38) + b(0) + c(0) = 38 (5.3%)
P008	InEar1	norm	0	0 to 600	719	30.5155	35.6906	64.3094	98.3258	177.169	1.80186	0	96.9944	-4	0.289381	249	18	3	53	44	9	0	0	MeanSigQuality 97.0, SigQuality Outliers 18, Stg 1 Outliers(BPM) = 3, Stg 2 Outliers = a(44) + b(9) + c(0) = 53 (7.4%)
P008	Finger	norm	0	0 to 600	720	11.3996	12.2744	87.7256	22.8184	163.083	7.14702	0	99.8609	-1	0.531469	30	0	1	314	312	2	0	0	Stg 1 Outliers(BPM) = 1, Stg 2 Outliers = a(312) + b(2) + c(0) = 314 (43.6%)
P009	ECG	dsb	0	0 to 600	781	13.5414	8.98933	91.0107	34.6917	351.229	10.1243	0	0	0	0	0	0	0	28	25	0	3	0	Stg 1 Outliers(BPM) = 0, Stg 2 Outliers = a(25) + b(0) + c(3) = 28 (3.6%)
P009	InEar1	dsb	0	0 to 600	780	33.1089	30.9604	69.0396	161.13	359.31	2.22994	0	70.1756	-2	0.39253	144	67	0	51	37	9	5	0	MeanSigQuality 70.2, SigQuality Outliers 67, Stg 1 Outliers(BPM) = 0, Stg 2 Outliers = a(37) + b(9) + c(5) = 51 (6.5%)
P009	Finger	dsb	0	0 to 600	781	14.8159	10.9592	89.0408	40.0486	325.384	8.12472	0	100	-11	0.528322	9	0	0	261	259	0	2	0	Stg 1 Outliers(BPM) = 0, Stg 2 Outliers = a(259) + b(0) + c(2) = 261 (33.4%)
P009	ECG	norm	0	0 to 600	722	23.8836	42.6813	57.3187	113.85	152.894	1.34295	0	0	0	0	0	0	0	18	16	0	2	0	Stg 1 Outliers(BPM) = 0, Stg 2 Outliers = a(16) + b(0) + c(2) = 18 (2.5%)
P009	InEar1	norm	0	0 to 600	721	28.3176	58.6627	41.3373	146.757	103.414	0.704662	0	96.5049	-3	0.480003	18	21	0	41	38	2	1	1	MeanSigQuality 96.5, SigQuality Outliers 21, Stg 1 Outliers(BPM) = 0, Stg 2 Outliers = a(38) + b(2) + c(1) = 41 (5.7%), Stg 3 Outliers = 1
P009	Finger	norm	0	0 to 600	721	23.547	40.8694	59.1306	111.922	161.93	1.44682	0	99.8615	0	0.61451	1	0	0	132	130	0	2	0	Stg 1 Outliers(BPM) = 0, Stg 2 Outliers = a(130) + b(0) + c(2) = 132 (18.3%)
P010	ECG	dsb	0	0 to 600	762	26.5371	10.7302	89.2698	81.5668	678.596	8.31951	0	0	0	0	0	0	0	24	18	2	4	0	Stg 1 Outliers(BPM) = 0, Stg 2 Outliers = a(18) + b(2) + c(4) = 24 (3.1%)
P010	InEar1	dsb	0	0 to 600	764	19.0648	8.36201	91.638	56.8423	622.926	10.9589	0	98.2958	-5	0.906583	28	5	0	99	93	1	5	0	MeanSigQuality 98.3, SigQuality Outliers 5, Stg 1 Outliers(BPM) = 0, Stg 2 Outliers = a(93) + b(1) + c(5) = 99 (13.0%)
P010	Finger	dsb	0	0 to 600	762	16.7748	8.63372	91.3663	57.365	607.064	10.5825	0	100	0	0.627573	36	0	1	218	209	7	2	0	Stg 1 Outliers(BPM) = 1, Stg 2 Outliers = a(209) + b(7) + c(2) = 218 (28.6%)
P010	ECG	norm	0	0 to 600	738	22.1967	22.7889	77.2111	95.8425	324.724	3.3881	0	0	0	0	0	0	0	34	21	4	9	0	Stg 1 Outliers(BPM) = 0, Stg 2 Outliers = a(21) + b(4) + c(9) = 34 (4.6%)
P010	InEar1	norm	0	0 to 600	737	19.6754	28.197	71.803	117.306	298.717	2.54647	0	99.7286	-3	0.622964	11	2	0	70	55	3	12	0	MeanSigQuality 99.7, SigQuality Outliers 2, Stg 1 Outliers(BPM) = 0, Stg 2 Outliers = a(55) + b(3) + c(12) = 70 (9.5%)
P010	Finger	norm	0	0 to 600	739	18.4242	20.7265	79.2735	96.2545	368.148	3.82474	0	99.8645	0	0.28221	16	0	2	222	212	9	1	0	Stg 1 Outliers(BPM) = 2, Stg 2 Outliers = a(212) + b(9) + c(1) = 222 (30.0%)
P011	ECG	dsb	0	0 to 600	739	8.46743	3.02823	96.9718	7.09891	227.325	32.0226	0	0	0	0	0	0	0	37	37	0	0	0	Stg 1 Outliers(BPM) = 0, Stg 2 Outliers = a(37) + b(0) + c(0) = 37 (5.0%)
P011	InEar1	dsb	0	0 to 600	740	14.7179	11.0481	88.9519	27.6966	222.994	8.05132	0	99.8635	-4	0.881144	73	1	0	95	92	0	3	0	MeanSigQuality 99.9, SigQuality Outliers 1, Stg 1 Outliers(BPM) = 0, Stg 2 Outliers = a(92) + b(0) + c(3) = 95 (12.8%)
P011	Finger	dsb	0	0 to 600	739	12.6679	8.19743	91.8026	18.0724	202.392	11.1989	0	100	0	0.282058	49	0	0	264	263	0	1	0	Stg 1 Outliers(BPM) = 0, Stg 2 Outliers = a(263) + b(0) + c(1) = 264 (35.7%)
P011	ECG	norm	0	0 to 600	758	4.2625	9.89822	90.1018	4.5177	41.1238	9.10282	0	0	0	0	0	0	0	68	64	2	2	0	Stg 1 Outliers(BPM) = 0, Stg 2 Outliers = a(64) + b(2) + c(2) = 68 (9.0%)
P011	InEar1	norm	0	0 to 600	757	24.6613	51.9559	48.0441	58.0645	53.6927	0.924708	0	99.0661	-2	0.518454	478	7	0	81	67	1	13	0	MeanSigQuality 99.1, SigQuality Outliers 7, Stg 1 Outliers(BPM) = 0, Stg 2 Outliers = a(67) + b(1) + c(13) = 81 (10.7%)
P011	Finger	norm	0	0 to 600	758	12.2527	29.8735	70.1265	19.4039	45.5495	2.34744	0	100	0	0.134171	187	0	1	289	283	2	4	0	Stg 1 Outliers(BPM) = 1, Stg 2 Outliers = a(283) + b(2) + c(4) = 289 (38.1%)
P012	ECG	dsb	0	0 to 600	844	23.1311	24.0965	75.9035	189.364	596.493	3.14998	0	0	0	0	0	0	0	30	17	0	13	0	Stg 1 Outliers(BPM) = 0, Stg 2 Outliers = a(17) + b(0) + c(13) = 30 (3.6%)
P012	InEar1	dsb	0	0 to 600	807	51.4542	36.8182	63.1818	698.042	1197.88	1.71605	1	57.3073	17	0	122	223	0	71	18	52	1	0	MeanSigQuality 57.3, SigQuality Outliers 223, Stg 1 Outliers(BPM) = 0, Stg 2 Outliers = a(18) + b(52) + c(1) = 71 (8.8%)
P012	Finger	dsb	0	0 to 600	845	23.1426	25.2549	74.7451	207.951	615.457	2.95962	0	99.8815	-9	0.453462	0	0	1	221	215	1	5	0	Stg 1 Outliers(BPM) = 1, Stg 2 Outliers = a(215) + b(1) + c(5) = 221 (26.2%)
P012	ECG	norm	0	0 to 600	766	26.8262	75.412	24.588	219.366	71.5243	0.326049	0	0	0	0	0	0	0	15	10	0	5	0	Stg 1 Outliers(BPM) = 0, Stg 2 Outliers = a(10) + b(0) + c(5) = 15 (2.0%)
P012	InEar1	norm	0	0 to 600	767	22.0079	64.5804	35.4196	126.227	69.2302	0.548458	0	99.6336	-6	0.863336	17	1	0	59	51	0	8	0	MeanSigQuality 99.6, SigQuality Outliers 1, Stg 1 Outliers(BPM) = 0, Stg 2 Outliers = a(51) + b(0) + c(8) = 59 (7.7%)
P012	Finger	norm	0	0 to 600	767	25.0112	71.3484	28.6516	197.593	79.3482	0.401573	0	99.8695	-11	0.0818908	6	0	0	130	127	0	3	0	Stg 1 Outliers(BPM) = 0, Stg 2 Outliers = a(127) + b(0) + c(3) = 130 (16.9%)
P013	ECG	dsb	0	0 to 600	609	25.3035	4.89997	95.1	59.6849	1158.38	19.4083	0	0	0	0	0	0	0	19	14	0	5	0	Stg 1 Outliers(BPM) = 0, Stg 2 Outliers = a(14) + b(0) + c(5) = 19 (3.1%)
P013	InEar1	dsb	0	0 to 600	610	29.6311	8.421	91.579	103.554	1126.16	10.8751	0	99.1803	-3	0.959331	17	5	0	36	31	1	4	0	MeanSigQuality 99.2, SigQuality Outliers 5, Stg 1 Outliers(BPM) = 0, Stg 2 Outliers = a(31) + b(1) + c(4) = 36 (5.9%)
P013	Finger	dsb	0	0 to 600	615	29.473	8.63757	91.3624	122.271	1293.3	10.5773	0	99.0148	0	0.33385	16	0	4	106	92	13	1	0	Stg 1 Outliers(BPM) = 4, Stg 2 Outliers = a(92) + b(13) + c(1) = 106 (17.2%)
P013	ECG	norm	0	0 to 600	567	42.4368	33.4968	66.5032	155.143	308.015	1.98536	0	0	0	0	0	0	0	9	4	0	5	0	Stg 1 Outliers(BPM) = 0, Stg 2 Outliers = a(4) + b(0) + c(5) = 9 (1.6%)
P013	InEar1	norm	0	0 to 600	567	44.9891	38.8888	61.1112	207.117	325.472	1.57144	0	100	-10	0.398578	6	0	0	29	26	0	3	0	MeanSigQuality 100.0, SigQuality Outliers 0, Stg 1 Outliers(BPM) = 0, Stg 2 Outliers = a(26) + b(0) + c(3) = 29 (5.1%)
P013	Finger	norm	0	0 to 600	565	41.0907	34.1876	65.8124	188.5	362.869	1.92503	0	99.6473	-8	0.236718	3	0	3	77	73	3	1	0	Stg 1 Outliers(BPM) = 3, Stg 2 Outliers = a(73) + b(3) + c(1) = 77 (13.6%)
P014	ECG	dsb	0	0 to 600	727	60.6835	3.62841	96.3716	372.621	9896.92	26.5603	0	0	0	0	0	0	0	2	2	0	0	0	Stg 1 Outliers(BPM) = 0, Stg 2 Outliers = a(2) + b(0) + c(0) = 2 (0.3%)
P014	InEar1	dsb	0	0 to 600	666	52.8483	8.20059	91.7994	461.718	5168.58	11.1942	1	49.2012	3	0.0784227	12	276	2	29	13	16	0	1	MeanSigQuality 49.2, SigQuality Outliers 276, Stg 1 Outliers(BPM) = 2, Stg 2 Outliers = a(13) + b(16) + c(0) = 29 (4.4%), Stg 3 Outliers = 1
P014	Finger	dsb	0	0 to 600	730	60.8889	3.91663	96.0834	396.139	9718.15	24.5322	0	99.5873	-7	0.745192	0	0	2	78	76	2	0	0	Stg 1 Outliers(BPM) = 2, Stg 2 Outliers = a(76) + b(2) + c(0) = 78 (10.7%)
P014	ECG	norm	0	0 to 600	662	58.0105	6.26003	93.74	407.198	6097.53	14.9744	0	0	0	0	0	0	0	11	6	4	1	0	Stg 1 Outliers(BPM) = 0, Stg 2 Outliers = a(6) + b(4) + c(1) = 11 (1.7%)
P014	InEar1	norm	0	0 to 600	665	60.3836	8.40708	91.5929	538.579	5867.68	10.8947	0	90.0286	0	0.891402	4	60	1	15	12	2	1	0	MeanSigQuality 90.0, SigQuality Outliers 60, Stg 1 Outliers(BPM) = 1, Stg 2 Outliers = a(12) + b(2) + c(1) = 15 (2.3%)
P014	Finger	norm	0	0 to 600	664	60.9574	6.20164	93.7984	426.833	6455.75	15.1248	0	99.6979	-5	0.382376	5	0	0	55	48	6	1	0	Stg 1 Outliers(BPM) = 0, Stg 2 Outliers = a(48) + b(6) + c(1) = 55 (8.3%)
P015	ECG	dsb	0	0 to 600	637	22.9148	11.0014	88.9986	71.2812	576.649	8.08978	0	0	0	0	0	0	0	37	22	15	0	0	Stg 1 Outliers(BPM) = 0, Stg 2 Outliers = a(22) + b(15) + c(0) = 37 (5.8%)
P015	InEar1	dsb	0	0 to 600	636	27.2	20.4481	79.5519	132.787	516.595	3.89042	0	99.673	-2	0.600869	18	2	0	52	42	5	5	0	MeanSigQuality 99.7, SigQuality Outliers 2, Stg 1 Outliers(BPM) = 0, Stg 2 Outliers = a(42) + b(5) + c(5) = 52 (8.2%)
P015	Finger	dsb	0	0 to 600	633	23.9129	15.6389	84.3611	92.6003	499.515	5.39431	0	99.3721	-6	0.347498	4	0	1	165	157	6	2	0	Stg 1 Outliers(BPM) = 1, Stg 2 Outliers = a(157) + b(6) + c(2) = 165 (26.1%)
P015	ECG	norm	0	0 to 600	537	34.5566	46.4816	53.5184	238.623	274.748	1.15139	0	0	0	0	0	0	0	16	5	8	3	0	Stg 1 Outliers(BPM) = 0, Stg 2 Outliers = a(5) + b(8) + c(3) = 16 (3.0%)
P015	InEar1	norm	0	0 to 600	538	42.0463	46.4444	53.5556	304.084	350.643	1.15311	0	96.3067	-1	0.598749	21	17	0	26	15	5	6	0	MeanSigQuality 96.3, SigQuality Outliers 17, Stg 1 Outliers(BPM) = 0, Stg 2 Outliers = a(15) + b(5) + c(6) = 26 (4.8%)
P015	Finger	norm	0	0 to 600	539	43.3268	36.2259	63.7741	396.673	698.326	1.76046	0	99.6276	-14	0.205527	25	0	10	96	72	23	1	0	Stg 1 Outliers(BPM) = 10, Stg 2 Outliers = a(72) + b(23) + c(1) = 96 (17.8%)
P016	ECG	dsb	0	0 to 600	771	35.8061	8.08777	91.9122	293.072	3330.57	11.3643	0	0	0	0	0	0	0	10	10	0	0	0	Stg 1 Outliers(BPM) = 0, Stg 2 Outliers = a(10) + b(0) + c(0) = 10 (1.3%)
P016	InEar1	dsb	0	0 to 600	770	37.6677	11.5083	88.4917	383.339	2947.63	7.68935	0	72.274	-2	0.585889	5	90	0	39	38	1	0	0	MeanSigQuality 72.3, SigQuality Outliers 90, Stg 1 Outliers(BPM) = 0, Stg 2 Outliers = a(38) + b(1) + c(0) = 39 (5.1%)
P016	Finger	dsb	0	0 to 600	773	35.107	7.96222	92.0378	281.67	3255.92	11.5593	0	99.7406	-10	0.805021	1	0	0	124	124	0	0	0	Stg 1 Outliers(BPM) = 0, Stg 2 Outliers = a(124) + b(0) + c(0) = 124 (16.0%)
P016	ECG	norm	0	0 to 600	770	29.873	64.8215	35.1785	727.174	394.636	0.542697	0	0	0	0	0	0	0	13	12	0	1	0	Stg 1 Outliers(BPM) = 0, Stg 2 Outliers = a(12) + b(0) + c(1) = 13 (1.7%)
P016	InEar1	norm	0	0 to 600	766	33.5778	67.5478	32.4522	881.362	423.436	0.480433	0	93.1593	-2	0.337699	12	29	1	38	33	2	3	0	MeanSigQuality 93.2, SigQuality Outliers 29, Stg 1 Outliers(BPM) = 1, Stg 2 Outliers = a(33) + b(2) + c(3) = 38 (5.0%)
P016	Finger	norm	0	0 to 600	771	32.2805	66.9163	33.0837	808.001	399.479	0.494404	0	99.8701	-3	0.567234	8	0	0	125	124	0	1	0	Stg 1 Outliers(BPM) = 0, Stg 2 Outliers = a(124) + b(0) + c(1) = 125 (16.2%)
P017	ECG	dsb	0	0 to 600	700	57.6962	12.0892	87.9108	870.172	6327.75	7.27184	0	0	0	0	0	0	0	4	4	0	0	0	Stg 1 Outliers(BPM) = 0, Stg 2 Outliers = a(4) + b(0) + c(0) = 4 (0.6%)
P017	InEar1	dsb	0	0 to 600	702	55.5166	11.6522	88.3478	842.64	6388.96	7.58207	0	96.3561	-4	0.991744	3	3	0	30	30	0	0	0	MeanSigQuality 96.4, SigQuality Outliers 3, Stg 1 Outliers(BPM) = 0, Stg 2 Outliers = a(30) + b(0) + c(0) = 30 (4.3%)
P017	Finger	dsb	0	0 to 600	705	54.3864	12.386	87.614	855.657	6052.59	7.07362	0	99.2857	1	0.63455	5	0	4	98	89	9	0	0	Stg 1 Outliers(BPM) = 4, Stg 2 Outliers = a(89) + b(9) + c(0) = 98 (13.9%)
P017	ECG	norm	0	0 to 600	695	43.5019	57.3588	42.6412	863.889	642.225	0.743412	0	0	0	0	0	0	0	8	7	0	1	0	Stg 1 Outliers(BPM) = 0, Stg 2 Outliers = a(7) + b(0) + c(1) = 8 (1.2%)
P017	InEar1	norm	0	0 to 600	676	45.5054	44.0061	55.9939	798.051	1015.45	1.27241	1	56.3018	0	0.150077	4	276	1	34	22	8	4	1	MeanSigQuality 56.3, SigQuality Outliers 276, Stg 1 Outliers(BPM) = 1, Stg 2 Outliers = a(22) + b(8) + c(4) = 34 (5.0%), Stg 3 Outliers = 1
P017	Finger	norm	0	0 to 600	696	43.2187	57.2131	42.7869	916.906	685.71	0.747852	0	99.8561	-1	0.415291	0	0	1	81	76	5	0	0	Stg 1 Outliers(BPM) = 1, Stg 2 Outliers = a(76) + b(5) + c(0) = 81 (11.6%)
P018	ECG	dsb	0	0 to 600	691	84.6035	8.72427	91.2757	1484.14	15527.5	10.4623	0	0	0	0	0	0	0	84	8	76	0	0	Stg 1 Outliers(BPM) = 0, Stg 2 Outliers = a(8) + b(76) + c(0) = 84 (12.2%)
P018	InEar1	dsb	0	0 to 600	650	70.643	13.1985	86.8015	1109.61	7297.51	6.57663	1	69.5938	22	0	16	175	0	43	15	28	0	0	MeanSigQuality 69.6, SigQuality Outliers 175, Stg 1 Outliers(BPM) = 0, Stg 2 Outliers = a(15) + b(28) + c(0) = 43 (6.6%)
P018	Finger	dsb	0	0 to 600	691	82.5787	9.19206	90.8079	1491.47	14734.2	9.87895	0	100	-8	0.864938	2	0	0	152	74	78	0	0	Stg 1 Outliers(BPM) = 0, Stg 2 Outliers = a(74) + b(78) + c(0) = 152 (22.0%)
P018	ECG	norm	0	0 to 600	668	101.14	76.254	23.746	5876.96	1830.13	0.311407	0	0	0	0	0	0	0	41	2	39	0	0	Stg 1 Outliers(BPM) = 0, Stg 2 Outliers = a(2) + b(39) + c(0) = 41 (6.1%)
P018	InEar1	norm	0	0 to 600	665	99.7902	60.1459	39.8541	4526.83	2999.58	0.662623	1	62.0872	0	0.515113	1	126	0	39	11	28	0	0	MeanSigQuality 62.1, SigQuality Outliers 126, Stg 1 Outliers(BPM) = 0, Stg 2 Outliers = a(11) + b(28) + c(0) = 39 (5.9%)
P018	Finger	norm	0	0 to 600	559	99.6627	42.3605	57.6395	4017.34	5466.37	1.36069	1	83.6826	48	0	1	0	63	113	11	102	0	0	Stg 1 Outliers(BPM) = 63, Stg 2 Outliers = a(11) + b(102) + c(0) = 113 (20.2%)
P019	ECG	dsb	0	0 to 600	848	29.3318	3.34742	96.6526	121.643	3512.28	28.8737	0	0	0	0	0	0	0	12	12	0	0	0	Stg 1 Outliers(BPM) = 0, Stg 2 Outliers = a(12) + b(0) + c(0) = 12 (1.4%)
P019	InEar1	dsb	0	0 to 600	849	30.0716	4.09423	95.9058	153.887	3604.73	23.4246	0	91.523	-1	0.997297	2	34	0	38	38	0	0	0	MeanSigQuality 91.5, SigQuality Outliers 34, Stg 1 Outliers(BPM) = 0, Stg 2 Outliers = a(38) + b(0) + c(0) = 38 (4.5%)
P019	Finger	dsb	0	0 to 600	848	30.8873	4.95529	95.0447	173.965	3336.73	19.1805	0	100	-8	0.825385	5	0	0	151	151	0	0	0	Stg 1 Outliers(BPM) = 0, Stg 2 Outliers = a(151) + b(0) + c(0) = 151 (17.8%)
P019	ECG	norm	0	0 to 600	764	37.453	48.8297	51.1703	868.813	910.459	1.04793	0	0	0	0	0	0	0	7	7	0	0	0	Stg 1 Outliers(BPM) = 0, Stg 2 Outliers = a(7) + b(0) + c(0) = 7 (0.9%)
P019	InEar1	norm	0	0 to 600	763	49.2382	56.213	43.787	1077.62	839.412	0.778949	0	82.654	-1	0.771239	31	73	0	36	21	15	0	0	MeanSigQuality 82.7, SigQuality Outliers 73, Stg 1 Outliers(BPM) = 0, Stg 2 Outliers = a(21) + b(15) + c(0) = 36 (4.7%)
P019	Finger	norm	0	0 to 600	764	40.1444	53.8493	46.1507	959.146	822.021	0.857034	0	100	0	0.402762	7	0	0	117	117	0	0	0	Stg 1 Outliers(BPM) = 0, Stg 2 Outliers = a(117) + b(0) + c(0) = 117 (15.3%)
P020	ECG	dsb	0	0 to 600	538	74.2803	13.0168	86.9832	935.51	6251.45	6.6824	0	0	0	0	0	0	0	10	8	1	1	0	Stg 1 Outliers(BPM) = 0, Stg 2 Outliers = a(8) + b(1) + c(1) = 10 (1.9%)
P020	InEar1	dsb	0	0 to 600	539	72.0502	13.7399	86.2601	842.376	5288.52	6.2781	0	92.3488	-1	0.966862	3	24	0	7	7	0	0	0	MeanSigQuality 92.3, SigQuality Outliers 24, Stg 1 Outliers(BPM) = 0, Stg 2 Outliers = a(7) + b(0) + c(0) = 7 (1.3%)
P020	Finger	dsb	0	0 to 600	538	73.5432	13.2032	86.7968	895.159	5884.69	6.57391	0	100	-4	0.601608	0	0	0	57	55	1	1	0	Stg 1 Outliers(BPM) = 0, Stg 2 Outliers = a(55) + b(1) + c(1) = 57 (10.6%)
P020	ECG	norm	0	0 to 600	533	71.1328	43.4381	56.5619	1223.09	1592.61	1.30213	0	0	0	0	0	0	0	10	1	3	6	0	Stg 1 Outliers(BPM) = 0, Stg 2 Outliers = a(1) + b(3) + c(6) = 10 (1.9%)
P020	InEar1	norm	0	0 to 600	533	63.6421	39.8213	60.1787	981.61	1483.43	1.51122	0	98.2664	0	0.599522	10	5	0	28	15	7	6	0	MeanSigQuality 98.3, SigQuality Outliers 5, Stg 1 Outliers(BPM) = 0, Stg 2 Outliers = a(15) + b(7) + c(6) = 28 (5.3%)
P020	Finger	norm	0	0 to 600	532	66.2732	43.9593	56.0407	1138.91	1451.92	1.27483	0	99.8124	-4	0.185508	6	0	0	43	30	4	9	0	Stg 1 Outliers(BPM) = 0, Stg 2 Outliers = a(30) + b(4) + c(9) = 43 (8.1%)
P021	ECG	dsb	0	0 to 600	644	95.0135	9.006	90.994	1589.6	16060.9	10.1037	0	0	0	0	0	0	0	75	3	72	0	0	Stg 1 Outliers(BPM) = 0, Stg 2 Outliers = a(3) + b(72) + c(0) = 75 (11.6%)
P021	InEar1	dsb	0	0 to 600	640	92.4338	8.75806	91.2419	1398.51	14569.7	10.4181	0	81.8109	-3	0.478336	2	88	0	69	5	64	0	0	MeanSigQuality 81.8, SigQuality Outliers 88, Stg 1 Outliers(BPM) = 0, Stg 2 Outliers = a(5) + b(64) + c(0) = 69 (10.8%)
P021	Finger	dsb	0	0 to 600	645	95.2593	9.07626	90.9237	1600.58	16034.2	10.0178	0	99.8447	-1	0.990221	0	0	1	100	25	75	0	0	Stg 1 Outliers(BPM) = 1, Stg 2 Outliers = a(25) + b(75) + c(0) = 100 (15.5%)
P021	ECG	norm	0	0 to 600	610	101.514	56.5088	43.4912	4268.34	3285.07	0.769637	0	0	0	0	0	0	0	14	0	14	0	0	Stg 1 Outliers(BPM) = 0, Stg 2 Outliers = a(0) + b(14) + c(0) = 14 (2.3%)
P021	InEar1	norm	0	0 to 600	606	106.032	53.668	46.332	4307.9	3719.04	0.863308	0	96.2541	-6	0.728562	4	19	0	22	9	13	0	0	MeanSigQuality 96.3, SigQuality Outliers 19, Stg 1 Outliers(BPM) = 0, Stg 2 Outliers = a(9) + b(13) + c(0) = 22 (3.6%)
P021	Finger	norm	0	0 to 600	613	102.714	54.2434	45.7566	4284.56	3614.2	0.843541	0	99.5082	-3	0.650366	1	0	2	50	30	20	0	0	Stg 1 Outliers(BPM) = 2, Stg 2 Outliers = a(30) + b(20) + c(0) = 50 (8.2%)
P022	ECG	dsb	0	0 to 600	612	63.2499	3.3501	96.6499	300.457	8668.16	28.8499	0	0	0	0	0	0	0	6	5	1	0	0	Stg 1 Outliers(BPM) = 0, Stg 2 Outliers = a(5) + b(1) + c(0) = 6 (1.0%)
P022	InEar1	dsb	0	0 to 600	614	65.1815	2.97634	97.0237	283.761	9250.13	32.5983	0	99.9984	-7	0.998013	3	0	0	15	15	0	0	0	MeanSigQuality 100.0, SigQuality Outliers 0, Stg 1 Outliers(BPM) = 0, Stg 2 Outliers = a(15) + b(0) + c(0) = 15 (2.4%)
P022	Finger	dsb	0	0 to 600	613	65.7699	3.38053	96.6195	313.464	8959.18	28.5812	0	99.8366	-1	0.997581	3	0	0	39	39	0	0	0	Stg 1 Outliers(BPM) = 0, Stg 2 Outliers = a(39) + b(0) + c(0) = 39 (6.4%)
P022	ECG	norm	0	0 to 600	634	35.9267	41.9506	58.0494	396.565	548.749	1.38375	0	0	0	0	0	0	0	1	1	0	0	0	Stg 1 Outliers(BPM) = 0, Stg 2 Outliers = a(1) + b(0) + c(0) = 1 (0.2%)
P022	InEar1	norm	0	0 to 600	636	37.7379	49.2332	50.7668	517.613	533.736	1.03115	0	100	-4	0.965767	5	0	0	20	20	0	0	0	MeanSigQuality 100.0, SigQuality Outliers 0, Stg 1 Outliers(BPM) = 0, Stg 2 Outliers = a(20) + b(0) + c(0) = 20 (3.1%)
P022	Finger	norm	0	0 to 600	634	35.0422	45.1844	54.8156	414.171	502.454	1.21316	0	100	-7	0.390692	2	0	0	77	77	0	0	0	Stg 1 Outliers(BPM) = 0, Stg 2 Outliers = a(77) + b(0) + c(0) = 77 (12.1%)
P023	ECG	dsb	0	0 to 600	665	36.9935	10.6714	89.3286	311.314	2605.97	8.37087	0	0	0	0	0	0	0	12	12	0	0	0	Stg 1 Outliers(BPM) = 0, Stg 2 Outliers = a(12) + b(0) + c(0) = 12 (1.8%)
P023	InEar1	dsb	0	0 to 600	666	39.4593	11.826	88.174	363.966	2713.7	7.45592	0	96.0105	-3	0.858749	6	10	0	34	34	0	0	0	MeanSigQuality 96.0, SigQuality Outliers 10, Stg 1 Outliers(BPM) = 0, Stg 2 Outliers = a(34) + b(0) + c(0) = 34 (5.1%)
P023	Finger	dsb	0	0 to 600	665	37.1671	9.75289	90.2471	289.126	2675.39	9.25337	0	100	-10	0.813481	0	0	0	121	121	0	0	0	Stg 1 Outliers(BPM) = 0, Stg 2 Outliers = a(121) + b(0) + c(0) = 121 (18.2%)
P023	ECG	norm	0	0 to 600	662	36.5078	26.9073	73.0927	437.408	1188.2	2.71646	0	0	0	0	0	0	0	4	4	0	0	0	Stg 1 Outliers(BPM) = 0, Stg 2 Outliers = a(4) + b(0) + c(0) = 4 (0.6%)
P023	InEar1	norm	0	0 to 600	663	41.1271	30.4761	69.5239	556.446	1269.4	2.28126	0	99.6983	-4	0.987481	12	2	0	27	27	0	0	0	MeanSigQuality 99.7, SigQuality Outliers 2, Stg 1 Outliers(BPM) = 0, Stg 2 Outliers = a(27) + b(0) + c(0) = 27 (4.1%)
P023	Finger	norm	0	0 to 600	663	37.8382	28.3923	71.6077	470.392	1186.37	2.52208	0	99.8489	-8	0.32203	3	0	0	78	78	0	0	0	Stg 1 Outliers(BPM) = 0, Stg 2 Outliers = a(78) + b(0) + c(0) = 78 (11.8%)
P024	ECG	dsb	0	0 to 600	628	18.5534	11.8445	88.1555	63.9998	476.332	7.44271	0	0	0	0	0	0	0	33	31	0	2	0	Stg 1 Outliers(BPM) = 0, Stg 2 Outliers = a(31) + b(0) + c(2) = 33 (5.3%)
P024	InEar1	dsb	0	0 to 600	625	32.0259	18.4121	81.5879	116.557	516.488	4.4312	0	98.4416	-1	0.366755	72	5	0	39	37	0	2	0	MeanSigQuality 98.4, SigQuality Outliers 5, Stg 1 Outliers(BPM) = 0, Stg 2 Outliers = a(37) + b(0) + c(2) = 39 (6.2%)
P024	Finger	dsb	0	0 to 600	627	18.4907	11.514	88.486	56.5166	434.335	7.68509	0	99.8408	0	0.65233	0	0	0	203	201	0	2	0	Stg 1 Outliers(BPM) = 0, Stg 2 Outliers = a(201) + b(0) + c(2) = 203 (32.4%)
P024	ECG	norm	0	0 to 600	589	16.766	14.7371	85.2629	52.5109	303.807	5.78559	0	0	0	0	0	0	0	19	16	0	3	0	Stg 1 Outliers(BPM) = 0, Stg 2 Outliers = a(16) + b(0) + c(3) = 19 (3.2%)
P024	InEar1	norm	0	0 to 600	590	22.1583	18.6579	81.3421	79.6268	347.145	4.35965	0	99.661	-10	0.339514	32	2	0	45	42	0	3	0	MeanSigQuality 99.7, SigQuality Outliers 2, Stg 1 Outliers(BPM) = 0, Stg 2 Outliers = a(42) + b(0) + c(3) = 45 (7.6%)
P024	Finger	norm	0	0 to 600	589	18.8482	14.0701	85.9299	59.937	366.051	6.10725	0	100	-7	0.304962	12	0	0	156	153	0	3	0	Stg 1 Outliers(BPM) = 0, Stg 2 Outliers = a(153) + b(0) + c(3) = 156 (26.5%)
P025	ECG	dsb	0	0 to 600	652	74.0223	8.76622	91.2338	831.251	8651.19	10.4074	0	0	0	0	0	0	0	22	3	19	0	0	Stg 1 Outliers(BPM) = 0, Stg 2 Outliers = a(3) + b(19) + c(0) = 22 (3.4%)
P025	InEar1	dsb	0	0 to 600	631	77.2561	9.89281	90.1072	920.529	8384.5	9.10835	0	75.7781	7	0	4	95	0	29	16	13	0	0	MeanSigQuality 75.8, SigQuality Outliers 95, Stg 1 Outliers(BPM) = 0, Stg 2 Outliers = a(16) + b(13) + c(0) = 29 (4.6%)
P025	Finger	dsb	0	0 to 600	663	73.5123	9.44225	90.5578	915.991	8784.99	9.5907	0	98.3129	1	0.396266	0	0	11	99	59	40	0	0	Stg 1 Outliers(BPM) = 11, Stg 2 Outliers = a(59) + b(40) + c(0) = 99 (14.9%)
P025	ECG	norm	0	0 to 600	637	52.4105	40.5193	59.4807	801.086	1175.96	1.46796	0	0	0	0	0	0	0	17	13	1	3	0	Stg 1 Outliers(BPM) = 0, Stg 2 Outliers = a(13) + b(1) + c(3) = 17 (2.7%)
P025	InEar1	norm	0	0 to 600	660	60.9866	43.5987	56.4013	1058.97	1369.93	1.29365	0	97.9606	-3	0.688246	16	9	0	19	17	0	2	0	MeanSigQuality 98.0, SigQuality Outliers 9, Stg 1 Outliers(BPM) = 0, Stg 2 Outliers = a(17) + b(0) + c(2) = 19 (2.9%)
P025	Finger	norm	0	0 to 600	637	55.045	39.2369	60.7631	847.919	1313.11	1.54862	0	100	-34	-0.100244	5	0	0	51	48	1	2	0	Stg 1 Outliers(BPM) = 0, Stg 2 Outliers = a(48) + b(1) + c(2) = 51 (8.0%)
P026	ECG	dsb	0	0 to 600	698	30.7703	6.1871	93.8129	148.864	2257.17	15.1627	0	0	0	0	0	0	0	5	5	0	0	0	Stg 1 Outliers(BPM) = 0, Stg 2 Outliers = a(5) + b(0) + c(0) = 5 (0.7%)
P026	InEar1	dsb	0	0 to 600	696	44.6497	12.4514	87.5486	295.883	2080.41	7.0312	0	93.5172	-3	0.386457	45	29	3	43	31	11	1	0	MeanSigQuality 93.5, SigQuality Outliers 29, Stg 1 Outliers(BPM) = 3, Stg 2 Outliers = a(31) + b(11) + c(1) = 43 (6.2%)
P026	Finger	dsb	0	0 to 600	698	30.7191	6.51084	93.4892	150.503	2161.07	14.359	0	100	-9	0.548021	0	0	0	108	106	2	0	0	Stg 1 Outliers(BPM) = 0, Stg 2 Outliers = a(106) + b(2) + c(0) = 108 (15.5%)
P026	ECG	norm	0	0 to 600	693	28.3809	32.8942	67.1058	282.974	577.282	2.04005	0	0	0	0	0	0	0	15	15	0	0	0	Stg 1 Outliers(BPM) = 0, Stg 2 Outliers = a(15) + b(0) + c(0) = 15 (2.2%)
P026	InEar1	norm	0	0 to 600	694	32.9876	40.9684	59.0316	389.208	560.811	1.4409	0	100	-5	0.987903	16	0	0	24	24	0	0	0	MeanSigQuality 100.0, SigQuality Outliers 0, Stg 1 Outliers(BPM) = 0, Stg 2 Outliers = a(24) + b(0) + c(0) = 24 (3.5%)
P026	Finger	norm	0	0 to 600	694	30.9297	37.4552	62.5448	329.326	549.927	1.66986	0	99.8557	0	0.787441	8	0	0	90	90	0	0	0	Stg 1 Outliers(BPM) = 0, Stg 2 Outliers = a(90) + b(0) + c(0) = 90 (13.0%)
P027	ECG	dsb	0	0 to 600	710	32.9505	16.2626	83.7374	336.46	1732.46	5.14908	0	0	0	0	0	0	0	11	10	0	1	0	Stg 1 Outliers(BPM) = 0, Stg 2 Outliers = a(10) + b(0) + c(1) = 11 (1.5%)
P027	InEar1	dsb	0	0 to 600	712	31.918	13.9259	86.0741	295.124	1824.12	6.18086	0	99.9916	-4	0.983659	3	0	0	48	45	2	1	0	MeanSigQuality 100.0, SigQuality Outliers 0, Stg 1 Outliers(BPM) = 0, Stg 2 Outliers = a(45) + b(2) + c(1) = 48 (6.7%)
P027	Finger	dsb	0	0 to 600	711	31.5502	15.6551	84.3449	285.364	1537.45	5.38769	0	99.8592	-10	0.791789	4	0	0	135	134	0	1	0	Stg 1 Outliers(BPM) = 0, Stg 2 Outliers = a(134) + b(0) + c(1) = 135 (19.0%)
P027	ECG	norm	0	0 to 600	723	48.7034	20.7631	79.2369	774.739	2956.58	3.81623	0	0	0	0	0	0	0	6	6	0	0	0	Stg 1 Outliers(BPM) = 0, Stg 2 Outliers = a(6) + b(0) + c(0) = 6 (0.8%)
P027	InEar1	norm	0	0 to 600	726	50.8457	21.3652	78.6348	867.632	3193.34	3.68052	0	99.7245	-4	0.99596	4	1	0	18	18	0	0	0	MeanSigQuality 99.7, SigQuality Outliers 1, Stg 1 Outliers(BPM) = 0, Stg 2 Outliers = a(18) + b(0) + c(0) = 18 (2.5%)
P027	Finger	norm	0	0 to 600	725	50.0532	22.9422	77.0578	897.089	3013.12	3.35877	0	99.7234	-6	0.692106	2	0	0	58	58	0	0	0	Stg 1 Outliers(BPM) = 0, Stg 2 Outliers = a(58) + b(0) + c(0) = 58 (8.0%)
P028	ECG	dsb	0	0 to 600	750	56.9389	10.4253	89.5747	502.602	4318.39	8.59207	0	0	0	0	0	0	0	7	7	0	0	0	Stg 1 Outliers(BPM) = 0, Stg 2 Outliers = a(7) + b(0) + c(0) = 7 (0.9%)
P028	InEar1	dsb	0	0 to 600	751	51.7631	10.0659	89.9341	486.257	4344.47	8.9345	0	98.3489	-3	0.981444	9	0	0	28	28	0	0	0	MeanSigQuality 98.3, SigQuality Outliers 0, Stg 1 Outliers(BPM) = 0, Stg 2 Outliers = a(28) + b(0) + c(0) = 28 (3.7%)
P028	Finger	dsb	0	0 to 600	751	49.8402	10.1697	89.8303	475.598	4201.02	8.83313	0	99.8667	-7	0.771465	12	0	0	111	111	0	0	0	Stg 1 Outliers(BPM) = 0, Stg 2 Outliers = a(111) + b(0) + c(0) = 111 (14.8%)
P028	ECG	norm	0	0 to 600	723	56.661	62.0817	37.9183	1130.05	690.211	0.610779	0	0	0	0	0	0	0	14	9	2	3	0	Stg 1 Outliers(BPM) = 0, Stg 2 Outliers = a(9) + b(2) + c(3) = 14 (1.9%)
P028	InEar1	norm	0	0 to 600	724	50.1142	64.7381	35.2619	1262.49	687.661	0.544686	0	97.9544	-5	0.938711	11	6	0	27	21	4	2	0	MeanSigQuality 98.0, SigQuality Outliers 6, Stg 1 Outliers(BPM) = 0, Stg 2 Outliers = a(21) + b(4) + c(2) = 27 (3.7%)
P028	Finger	norm	0	0 to 600	724	49.0986	60.1173	39.8827	1212.34	804.286	0.663414	0	99.8617	-2	0.950832	13	0	0	75	69	1	5	0	Stg 1 Outliers(BPM) = 0, Stg 2 Outliers = a(69) + b(1) + c(5) = 75 (10.4%)
P029	ECG	dsb	0	0 to 600	765	29.6095	7.77037	92.2296	179.894	2135.24	11.8694	0	0	0	0	0	0	0	9	9	0	0	0	Stg 1 Outliers(BPM) = 0, Stg 2 Outliers = a(9) + b(0) + c(0) = 9 (1.2%)
P029	InEar1	dsb	0	0 to 600	766	29.7585	7.59226	92.4077	179.882	2189.4	12.1713	0	99.7389	-4	0.994956	0	2	0	58	58	0	0	0	MeanSigQuality 99.7, SigQuality Outliers 2, Stg 1 Outliers(BPM) = 0, Stg 2 Outliers = a(58) + b(0) + c(0) = 58 (7.6%)
P029	Finger	dsb	0	0 to 600	766	30.7979	8.86722	91.1328	196.473	2019.25	10.2775	0	99.8693	0	0.492605	4	0	0	157	156	1	0	0	Stg 1 Outliers(BPM) = 0, Stg 2 Outliers = a(156) + b(1) + c(0) = 157 (20.5%)
P029	ECG	norm	0	0 to 600	746	31.5854	49.8222	50.1778	346.898	349.374	1.00714	0	0	0	0	0	0	0	12	10	0	2	0	Stg 1 Outliers(BPM) = 0, Stg 2 Outliers = a(10) + b(0) + c(2) = 12 (1.6%)
P029	InEar1	norm	0	0 to 600	748	28.557	50.3158	49.6842	344.717	340.39	0.987448	0	100	-4	0.739782	9	0	1	50	48	0	2	0	MeanSigQuality 100.0, SigQuality Outliers 0, Stg 1 Outliers(BPM) = 1, Stg 2 Outliers = a(48) + b(0) + c(2) = 50 (6.7%)
P029	Finger	norm	0	0 to 600	748	28.9819	47.1972	52.8028	301.411	337.209	1.11877	0	99.7319	-2	0.537038	8	0	1	119	118	0	1	0	Stg 1 Outliers(BPM) = 1, Stg 2 Outliers = a(118) + b(0) + c(1) = 119 (15.9%)
P030	ECG	dsb	0	0 to 600	891	44.4419	13.8767	86.1233	528.946	3282.82	6.20634	0	0	0	0	0	0	0	9	7	1	1	0	Stg 1 Outliers(BPM) = 0, Stg 2 Outliers = a(7) + b(1) + c(1) = 9 (1.0%)
P030	InEar1	dsb	0	0 to 600	890	35.2838	12.931	87.069	434.166	2923.39	6.73334	0	91.2337	-3	0.711486	20	17	0	74	71	3	0	0	MeanSigQuality 91.2, SigQuality Outliers 17, Stg 1 Outliers(BPM) = 0, Stg 2 Outliers = a(71) + b(3) + c(0) = 74 (8.3%)
P030	Finger	dsb	0	0 to 600	835	41.0119	17.4618	82.5382	657.896	3109.72	4.72677	0	93.7149	2	0.624573	7	0	29	168	144	24	0	0	Stg 1 Outliers(BPM) = 29, Stg 2 Outliers = a(144) + b(24) + c(0) = 168 (20.1%)
P030	ECG	norm	0	0 to 600	861	25.7896	38.9974	61.0026	381.344	596.527	1.56428	0	0	0	0	0	0	0	22	17	3	2	0	Stg 1 Outliers(BPM) = 0, Stg 2 Outliers = a(17) + b(3) + c(2) = 22 (2.6%)
P030	InEar1	norm	0	0 to 600	859	32.7866	39.0277	60.9723	433.716	677.588	1.56228	0	95.631	-2	0.831389	27	12	0	55	45	5	5	0	MeanSigQuality 95.6, SigQuality Outliers 12, Stg 1 Outliers(BPM) = 0, Stg 2 Outliers = a(45) + b(5) + c(5) = 55 (6.4%)
P030	Finger	norm	0	0 to 600	865	31.8861	43.1179	56.8821	479.632	632.742	1.31922	0	99.5354	-1	0.0744984	23	0	19	159	137	21	1	0	Stg 1 Outliers(BPM) = 19, Stg 2 Outliers = a(137) + b(21) + c(1) = 159 (18.4%)
P031	ECG	dsb	0	0 to 600	654	58.1451	6.46319	93.5368	478.046	6918.4	14.4722	0	0	0	0	0	0	0	7	6	1	0	0	Stg 1 Outliers(BPM) = 0, Stg 2 Outliers = a(6) + b(1) + c(0) = 7 (1.1%)
P031	InEar1	dsb	0	0 to 600	645	57.4049	6.81848	93.1815	416.55	5692.59	13.666	0	74.7163	-1	0.0494256	1	127	123	26	22	3	1	0	MeanSigQuality 74.7, SigQuality Outliers 127, Stg 1 Outliers(BPM) = 123, Stg 2 Outliers = a(22) + b(3) + c(1) = 26 (4.0%)
P031	Finger	dsb	0	0 to 600	655	55.3345	5.67366	94.3263	395.839	6580.96	16.6253	0	99.8471	1	0.831444	4	0	0	87	85	1	1	0	Stg 1 Outliers(BPM) = 0, Stg 2 Outliers = a(85) + b(1) + c(1) = 87 (13.3%)
P031	ECG	norm	0	0 to 600	628	64.8558	7.84187	92.1581	658.606	7739.97	11.7521	0	0	0	0	0	0	0	1	0	1	0	0	Stg 1 Outliers(BPM) = 0, Stg 2 Outliers = a(0) + b(1) + c(0) = 1 (0.2%)
P031	InEar1	norm	0	0 to 600	626	71.7155	12.2396	87.7604	936.142	6712.31	7.17019	0	80.0176	-2	0.376157	10	80	3	24	15	9	0	0	MeanSigQuality 80.0, SigQuality Outliers 80, Stg 1 Outliers(BPM) = 3, Stg 2 Outliers = a(15) + b(9) + c(0) = 24 (3.8%)
P031	Finger	norm	0	0 to 600	629	69.8406	9.64718	90.3528	876.832	8212.17	9.36572	0	99.8408	1	0.994255	7	0	0	46	45	1	0	0	Stg 1 Outliers(BPM) = 0, Stg 2 Outliers = a(45) + b(1) + c(0) = 46 (7.3%)
P032	ECG	dsb	0	0 to 600	760	36.2471	11.1076	88.8924	316.869	2535.85	8.00283	0	0	0	0	0	0	0	12	12	0	0	0	Stg 1 Outliers(BPM) = 0, Stg 2 Outliers = a(12) + b(0) + c(0) = 12 (1.6%)
P032	InEar1	dsb	0	0 to 600	764	38.7857	11.3369	88.6631	335.255	2621.93	7.82072	0	96.8887	-3	0.937201	7	10	0	45	45	0	0	0	MeanSigQuality 96.9, SigQuality Outliers 10, Stg 1 Outliers(BPM) = 0, Stg 2 Outliers = a(45) + b(0) + c(0) = 45 (5.9%)
P032	Finger	dsb	0	0 to 600	766	39.1914	12.8705	87.1295	369.155	2499.06	6.76969	0	99.2105	-10	0.292753	8	0	12	132	122	10	0	0	Stg 1 Outliers(BPM) = 12, Stg 2 Outliers = a(122) + b(10) + c(0) = 132 (17.2%)
P032	ECG	norm	0	0 to 600	732	21.1735	27.0771	72.9229	220.156	592.916	2.69316	0	0	0	0	0	0	0	18	14	0	4	0	Stg 1 Outliers(BPM) = 0, Stg 2 Outliers = a(14) + b(0) + c(4) = 18 (2.5%)
P032	InEar1	norm	0	0 to 600	732	37.3294	32.8825	67.1175	321.766	656.769	2.04114	0	87.0997	-3	0.809442	76	42	0	34	26	3	5	0	MeanSigQuality 87.1, SigQuality Outliers 42, Stg 1 Outliers(BPM) = 0, Stg 2 Outliers = a(26) + b(3) + c(5) = 34 (4.6%)
P032	Finger	norm	0	0 to 600	733	23.2147	28.5657	71.4343	243.301	608.423	2.5007	0	99.8634	-6	0.338348	9	0	0	148	145	0	3	0	Stg 1 Outliers(BPM) = 0, Stg 2 Outliers = a(145) + b(0) + c(3) = 148 (20.2%)
P033	ECG	dsb	0	0 to 600	723	67.1631	12.6593	87.3407	1088.12	7507.33	6.89933	0	0	0	0	0	0	0	35	6	29	0	0	Stg 1 Outliers(BPM) = 0, Stg 2 Outliers = a(6) + b(29) + c(0) = 35 (4.8%)
P033	InEar1	dsb	0	0 to 600	722	70.0474	13.7423	86.2577	1236.18	7759.26	6.27682	0	87.6759	-3	0.995873	4	16	0	37	22	15	0	0	MeanSigQuality 87.7, SigQuality Outliers 16, Stg 1 Outliers(BPM) = 0, Stg 2 Outliers = a(22) + b(15) + c(0) = 37 (5.1%)
P033	Finger	dsb	0	0 to 600	722	69.7942	13.3381	86.6619	1199.82	7795.64	6.49735	0	99.8617	-8	0.82793	3	0	0	77	54	23	0	0	Stg 1 Outliers(BPM) = 0, Stg 2 Outliers = a(54) + b(23) + c(0) = 77 (10.7%)
P033	ECG	norm	0	0 to 600	769	30.7537	49.9875	50.0125	481.775	482.016	1.0005	0	0	0	0	0	0	0	13	9	0	4	0	Stg 1 Outliers(BPM) = 0, Stg 2 Outliers = a(9) + b(0) + c(4) = 13 (1.7%)
P033	InEar1	norm	0	0 to 600	770	31.2948	52.5778	47.4222	537.303	484.616	0.901942	0	98.026	-4	0.750005	1	3	0	38	36	0	2	0	MeanSigQuality 98.0, SigQuality Outliers 3, Stg 1 Outliers(BPM) = 0, Stg 2 Outliers = a(36) + b(0) + c(2) = 38 (4.9%)
P033	Finger	norm	0	0 to 600	769	28.4079	50.5609	49.4391	479.186	468.553	0.977811	0	100	-4	0.448634	7	0	0	125	121	0	4	2	Stg 1 Outliers(BPM) = 0, Stg 2 Outliers = a(121) + b(0) + c(4) = 125 (16.3%), Stg 3 Outliers = 2
P034	ECG	dsb	0	0 to 600	669	73.5261	10.2925	89.7075	1217.83	10614.3	8.71577	0	0	0	0	0	0	0	8	7	1	0	0	Stg 1 Outliers(BPM) = 0, Stg 2 Outliers = a(7) + b(1) + c(0) = 8 (1.2%)
P034	InEar1	dsb	0	0 to 600	669	62.1714	10.0342	89.9658	643.054	5765.56	8.9659	0	70.3976	-3	0.869066	15	174	0	19	19	0	0	0	MeanSigQuality 70.4, SigQuality Outliers 174, Stg 1 Outliers(BPM) = 0, Stg 2 Outliers = a(19) + b(0) + c(0) = 19 (2.8%)
P034	Finger	dsb	0	0 to 600	670	73.2902	10.284	89.716	1194.28	10418.7	8.72384	0	99.8505	1	0.998382	0	0	0	63	61	2	0	0	Stg 1 Outliers(BPM) = 0, Stg 2 Outliers = a(61) + b(2) + c(0) = 63 (9.4%)
P034	ECG	norm	0	0 to 600	729	49.8269	12.1448	87.8552	586.135	4240.1	7.23399	0	0	0	0	0	0	0	3	3	0	0	0	Stg 1 Outliers(BPM) = 0, Stg 2 Outliers = a(3) + b(0) + c(0) = 3 (0.4%)
P034	InEar1	norm	0	0 to 600	731	51.8244	13.4931	86.5069	660.949	4237.46	6.41117	0	93.4938	-6	0.631373	4	25	4	25	23	2	0	0	MeanSigQuality 93.5, SigQuality Outliers 25, Stg 1 Outliers(BPM) = 4, Stg 2 Outliers = a(23) + b(2) + c(0) = 25 (3.4%)
P034	Finger	norm	0	0 to 600	730	50.9715	12.854	87.146	633.679	4296.14	6.77967	0	99.8628	-7	0.503017	2	0	1	73	70	3	0	0	Stg 1 Outliers(BPM) = 1, Stg 2 Outliers = a(70) + b(3) + c(0) = 73 (10.0%)
P035	ECG	dsb	0	0 to 600	712	45.5579	5.72871	94.2713	246.833	4061.87	16.4559	0	0	0	0	0	0	0	5	5	0	0	0	Stg 1 Outliers(BPM) = 0, Stg 2 Outliers = a(5) + b(0) + c(0) = 5 (0.7%)
P035	InEar1	dsb	0	0 to 600	713	46.4118	6.45544	93.5446	279.973	4057.04	14.4908	0	91.2342	-4	0.991345	1	2	0	34	34	0	0	0	MeanSigQuality 91.2, SigQuality Outliers 2, Stg 1 Outliers(BPM) = 0, Stg 2 Outliers = a(34) + b(0) + c(0) = 34 (4.8%)
P035	Finger	dsb	0	0 to 600	711	42.4638	5.79687	94.2031	221.426	3598.33	16.2507	0	99.8596	-9	0.637576	6	0	0	95	93	1	1	0	Stg 1 Outliers(BPM) = 0, Stg 2 Outliers = a(93) + b(1) + c(1) = 95 (13.4%)
P035	ECG	norm	0	0 to 600	738	62.1835	34.4131	65.5869	1727.86	3293.09	1.90587	0	0	0	0	0	0	0	5	5	0	0	0	Stg 1 Outliers(BPM) = 0, Stg 2 Outliers = a(5) + b(0) + c(0) = 5 (0.7%)
P035	InEar1	norm	0	0 to 600	740	63.8737	36.5775	63.4225	1896.96	3289.17	1.73392	0	98.7919	-4	0.998088	2	4	0	16	15	1	0	0	MeanSigQuality 98.8, SigQuality Outliers 4, Stg 1 Outliers(BPM) = 0, Stg 2 Outliers = a(15) + b(1) + c(0) = 16 (2.2%)
P035	Finger	norm	0	0 to 600	747	58.9692	32.9868	67.0132	1543.82	3136.3	2.03152	0	98.7805	-5	0.442465	5	0	3	79	79	0	0	0	Stg 1 Outliers(BPM) = 3, Stg 2 Outliers = a(79) + b(0) + c(0) = 79 (10.6%)
