# Supplementary material for: Evaluation of In-Ear and Fingertip-Based Photoplethysmography Sensors for Measuring Cardiac Vagal Tone Relevant Heart Rate Variability Parameters
Source: Sensors (Basel). 2025 Feb 28;25(5):1485. doi: 10.3390/s25051485 (PMC11902391; doi:10.3390/s25051485)
Supplement: Supplementary file 1 [file sensors-25-01485-s001.zip › DataS2.xlsx]

## Sheet: hrv_stats
participant	sensor	block_label	parameter	segments	mean	diff	mean_diff	age	gender	ethnicity
P006	InEar1	dsb	rmssd	['0 to 600']	[52.57522094]	[-1.87388983]	-1.87389	48	M	European
P006	InEar1	dsb	hfnu	['0 to 600']	[2.79535788]	[-0.37517977]	-0.37518	48	M	European
P006	InEar1	dsb	lfnu	['0 to 600']	[97.20464212]	[0.37517977]	0.37518	48	M	European
P006	InEar1	dsb	lf_hf_ratio	['0 to 600']	[34.9354277]	[4.82308384]	4.82308	48	M	European
P006	InEar1	norm	rmssd	['0 to 600']	[45.15286538]	[-13.26260416]	-13.2626	48	M	European
P006	InEar1	norm	hfnu	['0 to 600']	[20.25273572]	[-4.17924009]	-4.17924	48	M	European
P006	InEar1	norm	lfnu	['0 to 600']	[79.74726428]	[4.17924009]	4.17924	48	M	European
P006	InEar1	norm	lf_hf_ratio	['0 to 600']	[3.99073355]	[1.02985957]	1.02986	48	M	European
P006	Finger	dsb	rmssd	['0 to 600']	[52.44802847]	[-1.61950487]	-1.6195	48	M	European
P006	Finger	dsb	hfnu	['0 to 600']	[2.84148737]	[-0.46743876]	-0.467439	48	M	European
P006	Finger	dsb	lfnu	['0 to 600']	[97.15851263]	[0.46743876]	0.467439	48	M	European
P006	Finger	dsb	lf_hf_ratio	['0 to 600']	[34.43255421]	[5.8288308]	5.82883	48	M	European
P006	Finger	norm	rmssd	['0 to 600']	[39.87251098]	[-2.70189535]	-2.7019	48	M	European
P006	Finger	norm	hfnu	['0 to 600']	[19.26676744]	[-2.20730354]	-2.2073	48	M	European
P006	Finger	norm	lfnu	['0 to 600']	[80.73323256]	[2.20730354]	2.2073	48	M	European
P006	Finger	norm	lf_hf_ratio	['0 to 600']	[4.20737124]	[0.5965842]	0.596584	48	M	European
P007	InEar1	dsb	rmssd	['0 to 600']	[18.09047679]	[-1.77293806]	-1.77294	51	M	European
P007	InEar1	dsb	hfnu	['0 to 600']	[4.96520798]	[-0.65218411]	-0.652184	51	M	European
P007	InEar1	dsb	lfnu	['0 to 600']	[95.03479202]	[0.65218411]	0.652184	51	M	European
P007	InEar1	dsb	lf_hf_ratio	['0 to 600']	[19.22738922]	[2.65688403]	2.65688	51	M	European
P007	InEar1	norm	rmssd	['0 to 600']	[25.63683404]	[11.76643525]	11.7664	51	M	European
P007	InEar1	norm	hfnu	['0 to 600']	[22.87980992]	[5.57964949]	5.57965	51	M	European
P007	InEar1	norm	lfnu	['0 to 600']	[77.12019008]	[-5.57964949]	-5.57965	51	M	European
P007	InEar1	norm	lf_hf_ratio	['0 to 600']	[3.43662894]	[-1.08195105]	-1.08195	51	M	European
P007	Finger	dsb	rmssd	['0 to 600']	[17.6994222]	[-0.99082887]	-0.990829	51	M	European
P007	Finger	dsb	hfnu	['0 to 600']	[5.06702615]	[-0.85582045]	-0.85582	51	M	European
P007	Finger	dsb	lfnu	['0 to 600']	[94.93297385]	[0.85582045]	0.85582	51	M	European
P007	Finger	dsb	lf_hf_ratio	['0 to 600']	[18.87720204]	[3.35725837]	3.35726	51	M	European
P007	Finger	norm	rmssd	['0 to 600']	[25.06063528]	[12.91883277]	12.9188	51	M	European
P007	Finger	norm	hfnu	['0 to 600']	[21.46225971]	[8.41474991]	8.41475	51	M	European
P007	Finger	norm	lfnu	['0 to 600']	[78.53774029]	[-8.41474991]	-8.41475	51	M	European
P007	Finger	norm	lf_hf_ratio	['0 to 600']	[3.84555687]	[-1.89980691]	-1.89981	51	M	European
P008	InEar1	dsb	rmssd	['0 to 600']	[19.47339325]	[-1.11753593]	-1.11754	67	F	European
P008	InEar1	dsb	hfnu	['0 to 600']	[22.22506094]	[-3.06631527]	-3.06632	67	F	European
P008	InEar1	dsb	lfnu	['0 to 600']	[77.77493906]	[3.06631527]	3.06632	67	F	European
P008	InEar1	dsb	lf_hf_ratio	['0 to 600']	[3.52093899]	[0.62373841]	0.623738	67	F	European
P008	InEar1	norm	rmssd	['0 to 600']	[19.62255614]	[-21.78580823]	-21.7858	67	F	European
P008	InEar1	norm	hfnu	['0 to 600']	[22.08261218]	[-27.21598207]	-27.216	67	F	European
P008	InEar1	norm	lfnu	['0 to 600']	[77.91738782]	[27.21598207]	27.216	67	F	European
P008	InEar1	norm	lf_hf_ratio	['0 to 600']	[6.30089773]	[8.99807958]	8.99808	67	F	European
P008	Finger	dsb	rmssd	['0 to 600']	[18.79925781]	[0.23073494]	0.230735	67	F	European
P008	Finger	dsb	hfnu	['0 to 600']	[20.85740953]	[-0.33101245]	-0.331012	67	F	European
P008	Finger	dsb	lfnu	['0 to 600']	[79.14259047]	[0.33101245]	0.331012	67	F	European
P008	Finger	dsb	lf_hf_ratio	['0 to 600']	[3.79476116]	[0.07609409]	0.0760941	67	F	European
P008	Finger	norm	rmssd	['0 to 600']	[10.06462223]	[-2.6699404]	-2.66994	67	F	European
P008	Finger	norm	hfnu	['0 to 600']	[10.37452666]	[-3.79981103]	-3.79981	67	F	European
P008	Finger	norm	lfnu	['0 to 600']	[89.62547334]	[3.79981103]	3.79981	67	F	European
P008	Finger	norm	lf_hf_ratio	['0 to 600']	[8.97347695]	[3.65292114]	3.65292	67	F	European
P009	InEar1	dsb	rmssd	['0 to 600']	[23.32512171]	[-19.56752744]	-19.5675	57	F	Japanese
P009	InEar1	dsb	hfnu	['0 to 600']	[19.97484867]	[-21.97104599]	-21.971	57	F	Japanese
P009	InEar1	dsb	lfnu	['0 to 600']	[80.02515133]	[21.97104599]	21.971	57	F	Japanese
P009	InEar1	dsb	lf_hf_ratio	['0 to 600']	[6.17712016]	[7.89436955]	7.89437	57	F	Japanese
P009	InEar1	norm	rmssd	['0 to 600']	[26.10061303]	[-4.43402012]	-4.43402	57	F	Japanese
P009	InEar1	norm	hfnu	['0 to 600']	[50.6719775]	[-15.98137209]	-15.9814	57	F	Japanese
P009	InEar1	norm	lfnu	['0 to 600']	[49.3280225]	[15.98137209]	15.9814	57	F	Japanese
P009	InEar1	norm	lf_hf_ratio	['0 to 600']	[1.02380434]	[0.63828514]	0.638285	57	F	Japanese
P009	Finger	dsb	rmssd	['0 to 600']	[14.17863232]	[-1.27454866]	-1.27455	57	F	Japanese
P009	Finger	dsb	hfnu	['0 to 600']	[9.97428099]	[-1.96991062]	-1.96991	57	F	Japanese
P009	Finger	dsb	lfnu	['0 to 600']	[90.02571901]	[1.96991062]	1.96991	57	F	Japanese
P009	Finger	dsb	lf_hf_ratio	['0 to 600']	[9.12451417]	[1.99958153]	1.99958	57	F	Japanese
P009	Finger	norm	rmssd	['0 to 600']	[23.71531716]	[0.33657163]	0.336572	57	F	Japanese
P009	Finger	norm	hfnu	['0 to 600']	[41.77536291]	[1.81185709]	1.81186	57	F	Japanese
P009	Finger	norm	lfnu	['0 to 600']	[58.22463709]	[-1.81185709]	-1.81186	57	F	Japanese
P009	Finger	norm	lf_hf_ratio	['0 to 600']	[1.39488163]	[-0.10386943]	-0.103869	57	F	Japanese
P010	InEar1	dsb	rmssd	['0 to 600']	[22.80097629]	[7.47233069]	7.47233	45	M	Indian Chinese
P010	InEar1	dsb	hfnu	['0 to 600']	[9.5460907]	[2.36816638]	2.36817	45	M	Indian Chinese
P010	InEar1	dsb	lfnu	['0 to 600']	[90.4539093]	[-2.36816638]	-2.36817	45	M	Indian Chinese
P010	InEar1	dsb	lf_hf_ratio	['0 to 600']	[9.63918212]	[-2.63933731]	-2.63934	45	M	Indian Chinese
P010	InEar1	norm	rmssd	['0 to 600']	[20.93603575]	[2.52136298]	2.52136	45	M	Indian Chinese
P010	InEar1	norm	hfnu	['0 to 600']	[25.49297449]	[-5.40809842]	-5.4081	45	M	Indian Chinese
P010	InEar1	norm	lfnu	['0 to 600']	[74.50702551]	[5.40809842]	5.4081	45	M	Indian Chinese
P010	InEar1	norm	lf_hf_ratio	['0 to 600']	[2.96728498]	[0.84162276]	0.841623	45	M	Indian Chinese
P010	Finger	dsb	rmssd	['0 to 600']	[21.65597174]	[9.76233978]	9.76234	45	M	Indian Chinese
P010	Finger	dsb	hfnu	['0 to 600']	[9.68194681]	[2.09645416]	2.09645	45	M	Indian Chinese
P010	Finger	dsb	lfnu	['0 to 600']	[90.31805319]	[-2.09645416]	-2.09645	45	M	Indian Chinese
P010	Finger	dsb	lf_hf_ratio	['0 to 600']	[9.45100333]	[-2.26297973]	-2.26298	45	M	Indian Chinese
P010	Finger	norm	rmssd	['0 to 600']	[20.31047494]	[3.77248459]	3.77248	45	M	Indian Chinese
P010	Finger	norm	hfnu	['0 to 600']	[21.75771976]	[2.06241104]	2.06241	45	M	Indian Chinese
P010	Finger	norm	lfnu	['0 to 600']	[78.24228024]	[-2.06241104]	-2.06241	45	M	Indian Chinese
P010	Finger	norm	lf_hf_ratio	['0 to 600']	[3.60641716]	[-0.4366416]	-0.436642	45	M	Indian Chinese
P011	InEar1	dsb	rmssd	['0 to 600']	[11.59264261]	[-6.2504241]	-6.25042	57	M	NZ European
P011	InEar1	dsb	hfnu	['0 to 600']	[7.03817486]	[-8.01988281]	-8.01988	57	M	NZ European
P011	InEar1	dsb	lfnu	['0 to 600']	[92.96182514]	[8.01988281]	8.01988	57	M	NZ European
P011	InEar1	dsb	lf_hf_ratio	['0 to 600']	[20.03693489]	[23.97123626]	23.9712	57	M	NZ European
P011	InEar1	norm	rmssd	['0 to 600']	[14.46188765]	[-20.39878419]	-20.3988	57	M	NZ European
P011	InEar1	norm	hfnu	['0 to 600']	[30.92707603]	[-42.05770732]	-42.0577	57	M	NZ European
P011	InEar1	norm	lfnu	['0 to 600']	[69.07292397]	[42.05770732]	42.0577	57	M	NZ European
P011	InEar1	norm	lf_hf_ratio	['0 to 600']	[5.01376613]	[8.17811602]	8.17812	57	M	NZ European
P011	Finger	dsb	rmssd	['0 to 600']	[10.5676833]	[-4.20050548]	-4.20051	57	M	NZ European
P011	Finger	dsb	hfnu	['0 to 600']	[5.61283112]	[-5.16919531]	-5.1692	57	M	NZ European
P011	Finger	dsb	lfnu	['0 to 600']	[94.38716888]	[5.16919531]	5.1692	57	M	NZ European
P011	Finger	dsb	lf_hf_ratio	['0 to 600']	[21.61075006]	[20.82360592]	20.8236	57	M	NZ European
P011	Finger	norm	rmssd	['0 to 600']	[8.2576002]	[-7.99020929]	-7.99021	57	M	NZ European
P011	Finger	norm	hfnu	['0 to 600']	[19.88587666]	[-19.97530856]	-19.9753	57	M	NZ European
P011	Finger	norm	lfnu	['0 to 600']	[80.11412334]	[19.97530856]	19.9753	57	M	NZ European
P011	Finger	norm	lf_hf_ratio	['0 to 600']	[5.72513454]	[6.7553792]	6.75538	57	M	NZ European
P012	InEar1	norm	rmssd	['0 to 600']	[24.4170663]	[4.81831141]	4.81831	71	F	NZ European
P012	InEar1	norm	hfnu	['0 to 600']	[69.99616706]	[10.83162232]	10.8316	71	F	NZ European
P012	InEar1	norm	lfnu	['0 to 600']	[30.00383294]	[-10.83162232]	-10.8316	71	F	NZ European
P012	InEar1	norm	lf_hf_ratio	['0 to 600']	[0.43725389]	[-0.2224092]	-0.222409	71	F	NZ European
P012	Finger	dsb	rmssd	['0 to 600']	[23.13685918]	[-0.01152013]	-0.0115201	71	F	NZ European
P012	Finger	dsb	hfnu	['0 to 600']	[24.67572794]	[-1.15842371]	-1.15842	71	F	NZ European
P012	Finger	dsb	lfnu	['0 to 600']	[75.32427206]	[1.15842371]	1.15842	71	F	NZ European
P012	Finger	dsb	lf_hf_ratio	['0 to 600']	[3.05479946]	[0.19035612]	0.190356	71	F	NZ European
P012	Finger	norm	rmssd	['0 to 600']	[25.91872332]	[1.81499738]	1.815	71	F	NZ European
P012	Finger	norm	hfnu	['0 to 600']	[73.38019236]	[4.06357172]	4.06357	71	F	NZ European
P012	Finger	norm	lfnu	['0 to 600']	[26.61980764]	[-4.06357172]	-4.06357	71	F	NZ European
P012	Finger	norm	lf_hf_ratio	['0 to 600']	[0.36381114]	[-0.07552371]	-0.0755237	71	F	NZ European
P013	InEar1	dsb	rmssd	['0 to 600']	[27.46731707]	[-4.32760625]	-4.32761	71	M	NZ European
P013	InEar1	dsb	hfnu	['0 to 600']	[6.66048255]	[-3.52102626]	-3.52103	71	M	NZ European
P013	InEar1	dsb	lfnu	['0 to 600']	[93.33951745]	[3.52102626]	3.52103	71	M	NZ European
P013	InEar1	dsb	lf_hf_ratio	['0 to 600']	[15.14168548]	[8.53321034]	8.53321	71	M	NZ European
P013	InEar1	norm	rmssd	['0 to 600']	[43.71299508]	[-2.55230849]	-2.55231	71	M	NZ European
P013	InEar1	norm	hfnu	['0 to 600']	[36.19275713]	[-5.39199777]	-5.392	71	M	NZ European
P013	InEar1	norm	lfnu	['0 to 600']	[63.80724287]	[5.39199777]	5.392	71	M	NZ European
P013	InEar1	norm	lf_hf_ratio	['0 to 600']	[1.77840044]	[0.41392616]	0.413926	71	M	NZ European
P013	Finger	dsb	rmssd	['0 to 600']	[27.38825162]	[-4.16947535]	-4.16948	71	M	NZ European
P013	Finger	dsb	hfnu	['0 to 600']	[6.76876806]	[-3.73759729]	-3.7376	71	M	NZ European
P013	Finger	dsb	lfnu	['0 to 600']	[93.23123194]	[3.73759729]	3.7376	71	M	NZ European
P013	Finger	dsb	lf_hf_ratio	['0 to 600']	[14.99281263]	[8.83095603]	8.83096	71	M	NZ European
P013	Finger	norm	rmssd	['0 to 600']	[41.76375424]	[1.3461732]	1.34617	71	M	NZ European
P013	Finger	norm	hfnu	['0 to 600']	[33.84219538]	[-0.69087427]	-0.690874	71	M	NZ European
P013	Finger	norm	lfnu	['0 to 600']	[66.15780462]	[0.69087427]	0.690874	71	M	NZ European
P013	Finger	norm	lf_hf_ratio	['0 to 600']	[1.95519894]	[0.06032915]	0.0603292	71	M	NZ European
P014	InEar1	norm	rmssd	['0 to 600']	[59.197094]	[-2.37310553]	-2.37311	26	M	NZ European
P014	InEar1	norm	hfnu	['0 to 600']	[7.3335548]	[-2.14704826]	-2.14705	26	M	NZ European
P014	InEar1	norm	lfnu	['0 to 600']	[92.6664452]	[2.14704826]	2.14705	26	M	NZ European
P014	InEar1	norm	lf_hf_ratio	['0 to 600']	[12.93455024]	[4.07962477]	4.07962	26	M	NZ European
P014	Finger	dsb	rmssd	['0 to 600']	[60.78618577]	[-0.20543253]	-0.205433	26	M	NZ European
P014	Finger	dsb	hfnu	['0 to 600']	[3.772518]	[-0.28821778]	-0.288218	26	M	NZ European
P014	Finger	dsb	lfnu	['0 to 600']	[96.227482]	[0.28821778]	0.288218	26	M	NZ European
P014	Finger	dsb	lf_hf_ratio	['0 to 600']	[25.54623106]	[2.0281138]	2.02811	26	M	NZ European
P014	Finger	norm	rmssd	['0 to 600']	[59.48396468]	[-2.94684689]	-2.94685	26	M	NZ European
P014	Finger	norm	hfnu	['0 to 600']	[6.23083403]	[0.05839329]	0.0583933	26	M	NZ European
P014	Finger	norm	lfnu	['0 to 600']	[93.76916597]	[-0.05839329]	-0.0583933	26	M	NZ European
P014	Finger	norm	lf_hf_ratio	['0 to 600']	[15.04956822]	[-0.15041118]	-0.150411	26	M	NZ European
P015	InEar1	dsb	rmssd	['0 to 600']	[25.05737124]	[-4.28523436]	-4.28523	66	F	NZ European
P015	InEar1	dsb	hfnu	['0 to 600']	[15.72475371]	[-9.44677828]	-9.44678	66	F	NZ European
P015	InEar1	dsb	lfnu	['0 to 600']	[84.27524629]	[9.44677828]	9.44678	66	F	NZ European
P015	InEar1	dsb	lf_hf_ratio	['0 to 600']	[5.99010058]	[4.19936182]	4.19936	66	F	NZ European
P015	InEar1	norm	rmssd	['0 to 600']	[38.30147894]	[-7.48972251]	-7.48972	66	F	NZ European
P015	InEar1	norm	hfnu	['0 to 600']	[46.46299817]	[0.03724892]	0.0372489	66	F	NZ European
P015	InEar1	norm	lfnu	['0 to 600']	[53.53700183]	[-0.03724892]	-0.0372489	66	F	NZ European
P015	InEar1	norm	lf_hf_ratio	['0 to 600']	[1.15225061]	[-0.00172544]	-0.00172544	66	F	NZ European
P015	Finger	dsb	rmssd	['0 to 600']	[23.41381954]	[-0.99813095]	-0.998131	66	F	NZ European
P015	Finger	dsb	hfnu	['0 to 600']	[13.32013316]	[-4.63753718]	-4.63754	66	F	NZ European
P015	Finger	dsb	lfnu	['0 to 600']	[86.67986684]	[4.63753718]	4.63754	66	F	NZ European
P015	Finger	dsb	lf_hf_ratio	['0 to 600']	[6.7420462]	[2.69547058]	2.69547	66	F	NZ European
P015	Finger	norm	rmssd	['0 to 600']	[38.94169032]	[-8.77014526]	-8.77015	66	F	NZ European
P015	Finger	norm	hfnu	['0 to 600']	[41.35376181]	[10.25572165]	10.2557	66	F	NZ European
P015	Finger	norm	lfnu	['0 to 600']	[58.64623819]	[-10.25572165]	-10.2557	66	F	NZ European
P015	Finger	norm	lf_hf_ratio	['0 to 600']	[1.45592187]	[-0.60906795]	-0.609068	66	F	NZ European
P016	InEar1	dsb	rmssd	['0 to 600']	[36.73690601]	[-1.86159874]	-1.8616	26	F	NZ European
P016	InEar1	dsb	hfnu	['0 to 600']	[9.79805606]	[-3.42056374]	-3.42056	26	F	NZ European
P016	InEar1	dsb	lfnu	['0 to 600']	[90.20194394]	[3.42056374]	3.42056	26	F	NZ European
P016	InEar1	dsb	lf_hf_ratio	['0 to 600']	[9.52684666]	[3.67498918]	3.67499	26	F	NZ European
P016	InEar1	norm	rmssd	['0 to 600']	[31.72539894]	[-3.70484678]	-3.70485	26	F	NZ European
P016	InEar1	norm	hfnu	['0 to 600']	[66.1846579]	[-2.72625983]	-2.72626	26	F	NZ European
P016	InEar1	norm	lfnu	['0 to 600']	[33.8153421]	[2.72625983]	2.72626	26	F	NZ European
P016	InEar1	norm	lf_hf_ratio	['0 to 600']	[0.51156537]	[0.06226398]	0.062264	26	F	NZ European
P016	Finger	dsb	rmssd	['0 to 600']	[35.4565553]	[0.69910268]	0.699103	26	F	NZ European
P016	Finger	dsb	hfnu	['0 to 600']	[8.02499485]	[0.12555867]	0.125559	26	F	NZ European
P016	Finger	dsb	lfnu	['0 to 600']	[91.97500515]	[-0.12555867]	-0.125559	26	F	NZ European
P016	Finger	dsb	lf_hf_ratio	['0 to 600']	[11.46182983]	[-0.19497717]	-0.194977	26	F	NZ European
P016	Finger	norm	rmssd	['0 to 600']	[31.07675832]	[-2.40756554]	-2.40757	26	F	NZ European
P016	Finger	norm	hfnu	['0 to 600']	[65.8689209]	[-2.09478582]	-2.09479	26	F	NZ European
P016	Finger	norm	lfnu	['0 to 600']	[34.1310791]	[2.09478582]	2.09479	26	F	NZ European
P016	Finger	norm	lf_hf_ratio	['0 to 600']	[0.51855063]	[0.04829346]	0.0482935	26	F	NZ European
P017	InEar1	dsb	rmssd	['0 to 600']	[56.6064193]	[2.17958137]	2.17958	25	F	NZ European
P017	InEar1	dsb	hfnu	['0 to 600']	[11.87070405]	[0.43701864]	0.437019	25	F	NZ European
P017	InEar1	dsb	lfnu	['0 to 600']	[88.12929595]	[-0.43701864]	-0.437019	25	F	NZ European
P017	InEar1	dsb	lf_hf_ratio	['0 to 600']	[7.42695551]	[-0.31023742]	-0.310237	25	F	NZ European
P017	Finger	dsb	rmssd	['0 to 600']	[56.04132253]	[3.30977491]	3.30977	25	F	NZ European
P017	Finger	dsb	hfnu	['0 to 600']	[12.23761441]	[-0.29680207]	-0.296802	25	F	NZ European
P017	Finger	dsb	lfnu	['0 to 600']	[87.76238559]	[0.29680207]	0.296802	25	F	NZ European
P017	Finger	dsb	lf_hf_ratio	['0 to 600']	[7.17272912]	[0.19821534]	0.198215	25	F	NZ European
P017	Finger	norm	rmssd	['0 to 600']	[43.36034226]	[0.28319098]	0.283191	25	F	NZ European
P017	Finger	norm	hfnu	['0 to 600']	[57.28594434]	[0.14569448]	0.145694	25	F	NZ European
P017	Finger	norm	lfnu	['0 to 600']	[42.71405566]	[-0.14569448]	-0.145694	25	F	NZ European
P017	Finger	norm	lf_hf_ratio	['0 to 600']	[0.74563172]	[-0.00443964]	-0.00443964	25	F	NZ European
P018	Finger	dsb	rmssd	['0 to 600']	[83.59110776]	[2.02473834]	2.02474	19	F	NZ European
P018	Finger	dsb	hfnu	['0 to 600']	[8.95816671]	[-0.46778824]	-0.467788	19	F	NZ European
P018	Finger	dsb	lfnu	['0 to 600']	[91.04183329]	[0.46778824]	0.467788	19	F	NZ European
P018	Finger	dsb	lf_hf_ratio	['0 to 600']	[10.17061346]	[0.58332042]	0.58332	19	F	NZ European
P019	InEar1	dsb	rmssd	['0 to 600']	[29.70171346]	[-0.73981703]	-0.739817	22	F	Taiwanese
P019	InEar1	dsb	hfnu	['0 to 600']	[3.72082667]	[-0.7468106]	-0.746811	22	F	Taiwanese
P019	InEar1	dsb	lfnu	['0 to 600']	[96.27917333]	[0.7468106]	0.746811	22	F	Taiwanese
P019	InEar1	dsb	lf_hf_ratio	['0 to 600']	[26.14917333]	[5.44913596]	5.44914	22	F	Taiwanese
P019	InEar1	norm	rmssd	['0 to 600']	[43.34560876]	[-11.78519514]	-11.7852	22	F	Taiwanese
P019	InEar1	norm	hfnu	['0 to 600']	[52.52133275]	[-7.38328591]	-7.38329	22	F	Taiwanese
P019	InEar1	norm	lfnu	['0 to 600']	[47.47866725]	[7.38328591]	7.38329	22	F	Taiwanese
P019	InEar1	norm	lf_hf_ratio	['0 to 600']	[0.91344153]	[0.26898567]	0.268986	22	F	Taiwanese
P019	Finger	dsb	rmssd	['0 to 600']	[30.1095326]	[-1.55545529]	-1.55546	22	F	Taiwanese
P019	Finger	dsb	hfnu	['0 to 600']	[4.15135583]	[-1.60786892]	-1.60787	22	F	Taiwanese
P019	Finger	dsb	lfnu	['0 to 600']	[95.84864417]	[1.60786892]	1.60787	22	F	Taiwanese
P019	Finger	dsb	lf_hf_ratio	['0 to 600']	[24.02709687]	[9.69328888]	9.69329	22	F	Taiwanese
P019	Finger	norm	rmssd	['0 to 600']	[38.79870871]	[-2.69139503]	-2.6914	22	F	Taiwanese
P019	Finger	norm	hfnu	['0 to 600']	[51.33949643]	[-5.01961327]	-5.01961	22	F	Taiwanese
P019	Finger	norm	lfnu	['0 to 600']	[48.66050357]	[5.01961327]	5.01961	22	F	Taiwanese
P019	Finger	norm	lf_hf_ratio	['0 to 600']	[0.95248431]	[0.19090012]	0.1909	22	F	Taiwanese
P020	InEar1	dsb	rmssd	['0 to 600']	[73.16527498]	[2.23007559]	2.23008	21	F	Indian
P020	InEar1	dsb	hfnu	['0 to 600']	[13.37831024]	[-0.72308569]	-0.723086	21	F	Indian
P020	InEar1	dsb	lfnu	['0 to 600']	[86.62168976]	[0.72308569]	0.723086	21	F	Indian
P020	InEar1	dsb	lf_hf_ratio	['0 to 600']	[6.48024857]	[0.40430074]	0.404301	21	F	Indian
P020	InEar1	norm	rmssd	['0 to 600']	[67.3874767]	[7.49073136]	7.49073	21	F	Indian
P020	InEar1	norm	hfnu	['0 to 600']	[41.62971483]	[3.61680212]	3.6168	21	F	Indian
P020	InEar1	norm	lfnu	['0 to 600']	[58.37028517]	[-3.61680212]	-3.6168	21	F	Indian
P020	InEar1	norm	lf_hf_ratio	['0 to 600']	[1.40667182]	[-0.20909237]	-0.209092	21	F	Indian
P020	Finger	dsb	rmssd	['0 to 600']	[73.91175903]	[0.73710751]	0.737108	21	F	Indian
P020	Finger	dsb	hfnu	['0 to 600']	[13.10999767]	[-0.18646055]	-0.186461	21	F	Indian
P020	Finger	dsb	lfnu	['0 to 600']	[86.89000233]	[0.18646055]	0.186461	21	F	Indian
P020	Finger	dsb	lf_hf_ratio	['0 to 600']	[6.62815219]	[0.10849349]	0.108493	21	F	Indian
P020	Finger	norm	rmssd	['0 to 600']	[68.70303232]	[4.85962013]	4.85962	21	F	Indian
P020	Finger	norm	hfnu	['0 to 600']	[43.69869969]	[-0.52116759]	-0.521168	21	F	Indian
P020	Finger	norm	lfnu	['0 to 600']	[56.30130031]	[0.52116759]	0.521168	21	F	Indian
P020	Finger	norm	lf_hf_ratio	['0 to 600']	[1.28847899]	[0.02729329]	0.0272933	21	F	Indian
P021	InEar1	dsb	rmssd	['0 to 600']	[93.7236532]	[2.57974688]	2.57975	30	F	NZ European
P021	InEar1	dsb	hfnu	['0 to 600']	[8.88203015]	[0.24794011]	0.24794	30	F	NZ European
P021	InEar1	dsb	lfnu	['0 to 600']	[91.11796985]	[-0.24794011]	-0.24794	30	F	NZ European
P021	InEar1	dsb	lf_hf_ratio	['0 to 600']	[10.26088102]	[-0.31434526]	-0.314345	30	F	NZ European
P021	InEar1	norm	rmssd	['0 to 600']	[103.77334541]	[-4.51814324]	-4.51814	30	F	NZ European
P021	InEar1	norm	hfnu	['0 to 600']	[55.08837566]	[2.84078774]	2.84079	30	F	NZ European
P021	InEar1	norm	lfnu	['0 to 600']	[44.91162434]	[-2.84078774]	-2.84079	30	F	NZ European
P021	InEar1	norm	lf_hf_ratio	['0 to 600']	[0.8164726]	[-0.09367154]	-0.0936715	30	F	NZ European
P021	Finger	dsb	rmssd	['0 to 600']	[95.13643599]	[-0.24581872]	-0.245819	30	F	NZ European
P021	Finger	dsb	hfnu	['0 to 600']	[9.04113077]	[-0.07026113]	-0.0702611	30	F	NZ European
P021	Finger	dsb	lfnu	['0 to 600']	[90.95886923]	[0.07026113]	0.0702611	30	F	NZ European
P021	Finger	dsb	lf_hf_ratio	['0 to 600']	[10.06073039]	[0.085956]	0.085956	30	F	NZ European
P021	Finger	norm	rmssd	['0 to 600']	[102.11407936]	[-1.19961114]	-1.19961	30	F	NZ European
P021	Finger	norm	hfnu	['0 to 600']	[55.37610837]	[2.26532232]	2.26532	30	F	NZ European
P021	Finger	norm	lfnu	['0 to 600']	[44.62389163]	[-2.26532232]	-2.26532	30	F	NZ European
P021	Finger	norm	lf_hf_ratio	['0 to 600']	[0.80658874]	[-0.07390382]	-0.0739038	30	F	NZ European
P022	InEar1	dsb	rmssd	['0 to 600']	[64.21570416]	[-1.93156843]	-1.93157	46	F	NZ European
P022	InEar1	dsb	hfnu	['0 to 600']	[3.16321647]	[0.37375735]	0.373757	46	F	NZ European
P022	InEar1	dsb	lfnu	['0 to 600']	[96.83678353]	[-0.37375735]	-0.373757	46	F	NZ European
P022	InEar1	dsb	lf_hf_ratio	['0 to 600']	[30.72411768]	[-3.74843846]	-3.74844	46	F	NZ European
P022	InEar1	norm	rmssd	['0 to 600']	[36.83230633]	[-1.81124258]	-1.81124	46	F	NZ European
P022	InEar1	norm	hfnu	['0 to 600']	[45.59192351]	[-7.2825741]	-7.28257	46	F	NZ European
P022	InEar1	norm	lfnu	['0 to 600']	[54.40807649]	[7.2825741]	7.28257	46	F	NZ European
P022	InEar1	norm	lf_hf_ratio	['0 to 600']	[1.20745167]	[0.35260478]	0.352605	46	F	NZ European
P022	Finger	dsb	rmssd	['0 to 600']	[64.50991098]	[-2.51998207]	-2.51998	46	F	NZ European
P022	Finger	dsb	hfnu	['0 to 600']	[3.36531205]	[-0.03043379]	-0.0304338	46	F	NZ European
P022	Finger	dsb	lfnu	['0 to 600']	[96.63468795]	[0.03043379]	0.0304338	46	F	NZ European
P022	Finger	dsb	lf_hf_ratio	['0 to 600']	[28.71553402]	[0.26872886]	0.268729	46	F	NZ European
P022	Finger	norm	rmssd	['0 to 600']	[35.48443678]	[0.88449652]	0.884497	46	F	NZ European
P022	Finger	norm	hfnu	['0 to 600']	[43.56749786]	[-3.23372279]	-3.23372	46	F	NZ European
P022	Finger	norm	lfnu	['0 to 600']	[56.43250214]	[3.23372279]	3.23372	46	F	NZ European
P022	Finger	norm	lf_hf_ratio	['0 to 600']	[1.29845463]	[0.17059885]	0.170599	46	F	NZ European
P023	InEar1	dsb	rmssd	['0 to 600']	[38.22643669]	[-2.46582496]	-2.46582	40	F	Indian Chinese
P023	InEar1	dsb	hfnu	['0 to 600']	[11.24870134]	[-1.1546695]	-1.15467	40	F	Indian Chinese
P023	InEar1	dsb	lfnu	['0 to 600']	[88.75129866]	[1.1546695]	1.15467	40	F	Indian Chinese
P023	InEar1	dsb	lf_hf_ratio	['0 to 600']	[7.91339488]	[0.91495231]	0.914952	40	F	Indian Chinese
P023	InEar1	norm	rmssd	['0 to 600']	[38.8174588]	[-4.61932438]	-4.61932	40	F	Indian Chinese
P023	InEar1	norm	hfnu	['0 to 600']	[28.69170676]	[-3.5687428]	-3.56874	40	F	Indian Chinese
P023	InEar1	norm	lfnu	['0 to 600']	[71.30829324]	[3.5687428]	3.56874	40	F	Indian Chinese
P023	InEar1	norm	lf_hf_ratio	['0 to 600']	[2.49886039]	[0.43519659]	0.435197	40	F	Indian Chinese
P023	Finger	dsb	rmssd	['0 to 600']	[37.08030114]	[-0.17355386]	-0.173554	40	F	Indian Chinese
P023	Finger	dsb	hfnu	['0 to 600']	[10.21212837]	[0.91847644]	0.918476	40	F	Indian Chinese
P023	Finger	dsb	lfnu	['0 to 600']	[89.78787163]	[-0.91847644]	-0.918476	40	F	Indian Chinese
P023	Finger	dsb	lf_hf_ratio	['0 to 600']	[8.81212096]	[-0.88249987]	-0.8825	40	F	Indian Chinese
P023	Finger	norm	rmssd	['0 to 600']	[37.17299233]	[-1.33039143]	-1.33039	40	F	Indian Chinese
P023	Finger	norm	hfnu	['0 to 600']	[27.64982412]	[-1.48497752]	-1.48498	40	F	Indian Chinese
P023	Finger	norm	lfnu	['0 to 600']	[72.35017588]	[1.48497752]	1.48498	40	F	Indian Chinese
P023	Finger	norm	lf_hf_ratio	['0 to 600']	[2.61926939]	[0.19437858]	0.194379	40	F	Indian Chinese
P024	InEar1	dsb	rmssd	['0 to 600']	[25.28963024]	[-13.4725348]	-13.4725	52	F	Maori
P024	InEar1	dsb	hfnu	['0 to 600']	[15.12834266]	[-6.56761102]	-6.56761	52	F	Maori
P024	InEar1	dsb	lfnu	['0 to 600']	[84.87165734]	[6.56761102]	6.56761	52	F	Maori
P024	InEar1	dsb	lf_hf_ratio	['0 to 600']	[5.93695372]	[3.01151387]	3.01151	52	F	Maori
P024	InEar1	norm	rmssd	['0 to 600']	[19.46213676]	[-5.39222975]	-5.39223	52	F	Maori
P024	InEar1	norm	hfnu	['0 to 600']	[16.69752027]	[-3.92082577]	-3.92083	52	F	Maori
P024	InEar1	norm	lfnu	['0 to 600']	[83.30247973]	[3.92082577]	3.92083	52	F	Maori
P024	InEar1	norm	lf_hf_ratio	['0 to 600']	[5.0726213]	[1.42594168]	1.42594	52	F	Maori
P024	Finger	dsb	rmssd	['0 to 600']	[18.52203219]	[0.0626613]	0.0626613	52	F	Maori
P024	Finger	dsb	hfnu	['0 to 600']	[11.67926104]	[0.33055221]	0.330552	52	F	Maori
P024	Finger	dsb	lfnu	['0 to 600']	[88.32073896]	[-0.33055221]	-0.330552	52	F	Maori
P024	Finger	dsb	lf_hf_ratio	['0 to 600']	[7.56390053]	[-0.24237974]	-0.24238	52	F	Maori
P024	Finger	norm	rmssd	['0 to 600']	[17.807105]	[-2.08216623]	-2.08217	52	F	Maori
P024	Finger	norm	hfnu	['0 to 600']	[14.40362084]	[0.66697308]	0.666973	52	F	Maori
P024	Finger	norm	lfnu	['0 to 600']	[85.59637916]	[-0.66697308]	-0.666973	52	F	Maori
P024	Finger	norm	lf_hf_ratio	['0 to 600']	[5.94642242]	[-0.32166056]	-0.321661	52	F	Maori
P025	InEar1	dsb	rmssd	['0 to 600']	[75.63919199]	[-3.23386804]	-3.23387	21	M	Tongan (Pacific)
P025	InEar1	dsb	hfnu	['0 to 600']	[9.32951244]	[-1.12659152]	-1.12659	21	M	Tongan (Pacific)
P025	InEar1	dsb	lfnu	['0 to 600']	[90.67048756]	[1.12659152]	1.12659	21	M	Tongan (Pacific)
P025	InEar1	dsb	lf_hf_ratio	['0 to 600']	[9.75789144]	[1.29907639]	1.29908	21	M	Tongan (Pacific)
P025	InEar1	norm	rmssd	['0 to 600']	[56.69856994]	[-8.57614841]	-8.57615	21	M	Tongan (Pacific)
P025	InEar1	norm	hfnu	['0 to 600']	[42.0590177]	[-3.07936143]	-3.07936	21	M	Tongan (Pacific)
P025	InEar1	norm	lfnu	['0 to 600']	[57.9409823]	[3.07936143]	3.07936	21	M	Tongan (Pacific)
P025	InEar1	norm	lf_hf_ratio	['0 to 600']	[1.38080196]	[0.17431101]	0.174311	21	M	Tongan (Pacific)
P025	Finger	dsb	rmssd	['0 to 600']	[73.76726457]	[0.50998681]	0.509987	21	M	Tongan (Pacific)
P025	Finger	dsb	hfnu	['0 to 600']	[9.10423151]	[-0.67602966]	-0.67603	21	M	Tongan (Pacific)
P025	Finger	dsb	lfnu	['0 to 600']	[90.89576849]	[0.67602966]	0.67603	21	M	Tongan (Pacific)
P025	Finger	dsb	lf_hf_ratio	['0 to 600']	[9.9990649]	[0.81672947]	0.816729	21	M	Tongan (Pacific)
P025	Finger	norm	rmssd	['0 to 600']	[53.72776342]	[-2.63453539]	-2.63454	21	M	Tongan (Pacific)
P025	Finger	norm	hfnu	['0 to 600']	[39.87810764]	[1.28245868]	1.28246	21	M	Tongan (Pacific)
P025	Finger	norm	lfnu	['0 to 600']	[60.12189236]	[-1.28245868]	-1.28246	21	M	Tongan (Pacific)
P025	Finger	norm	lf_hf_ratio	['0 to 600']	[1.5082901]	[-0.08066527]	-0.0806653	21	M	Tongan (Pacific)
P026	InEar1	dsb	rmssd	['0 to 600']	[37.70999984]	[-13.87930734]	-13.8793	18	F	European Samoan
P026	InEar1	dsb	hfnu	['0 to 600']	[9.31926567]	[-6.26433561]	-6.26434	18	F	European Samoan
P026	InEar1	dsb	lfnu	['0 to 600']	[90.68073433]	[6.26433561]	6.26434	18	F	European Samoan
P026	InEar1	dsb	lf_hf_ratio	['0 to 600']	[11.09693521]	[8.1314628]	8.13146	18	F	European Samoan
P026	InEar1	norm	rmssd	['0 to 600']	[30.68427191]	[-4.60674562]	-4.60675	18	F	European Samoan
P026	InEar1	norm	hfnu	['0 to 600']	[36.93129462]	[-8.07428906]	-8.07429	18	F	European Samoan
P026	InEar1	norm	lfnu	['0 to 600']	[63.06870538]	[8.07428906]	8.07429	18	F	European Samoan
P026	InEar1	norm	lf_hf_ratio	['0 to 600']	[1.74047878]	[0.59915088]	0.599151	18	F	European Samoan
P026	Finger	dsb	rmssd	['0 to 600']	[30.74473261]	[0.05122712]	0.0512271	18	F	European Samoan
P026	Finger	dsb	hfnu	['0 to 600']	[6.34897114]	[-0.32374657]	-0.323747	18	F	European Samoan
P026	Finger	dsb	lfnu	['0 to 600']	[93.65102886]	[0.32374657]	0.323747	18	F	European Samoan
P026	Finger	dsb	lf_hf_ratio	['0 to 600']	[14.76082873]	[0.80367576]	0.803676	18	F	European Samoan
P026	Finger	norm	rmssd	['0 to 600']	[29.65529957]	[-2.54880094]	-2.5488	18	F	European Samoan
P026	Finger	norm	hfnu	['0 to 600']	[35.17467462]	[-4.56104907]	-4.56105	18	F	European Samoan
P026	Finger	norm	lfnu	['0 to 600']	[64.82532538]	[4.56104907]	4.56105	18	F	European Samoan
P026	Finger	norm	lf_hf_ratio	['0 to 600']	[1.85495527]	[0.37019791]	0.370198	18	F	European Samoan
P027	InEar1	dsb	rmssd	['0 to 600']	[32.43426943]	[1.03248536]	1.03249	39	M	NZ European
P027	InEar1	dsb	hfnu	['0 to 600']	[15.09425825]	[2.33669758]	2.3367	39	M	NZ European
P027	InEar1	dsb	lfnu	['0 to 600']	[84.90574175]	[-2.33669758]	-2.3367	39	M	NZ European
P027	InEar1	dsb	lf_hf_ratio	['0 to 600']	[5.66496757]	[-1.03178396]	-1.03178	39	M	NZ European
P027	InEar1	norm	rmssd	['0 to 600']	[49.77452267]	[-2.14232456]	-2.14232	39	M	NZ European
P027	InEar1	norm	hfnu	['0 to 600']	[21.06413957]	[-0.60202546]	-0.602025	39	M	NZ European
P027	InEar1	norm	lfnu	['0 to 600']	[78.93586043]	[0.60202546]	0.602025	39	M	NZ European
P027	InEar1	norm	lf_hf_ratio	['0 to 600']	[3.74837461]	[0.13571133]	0.135711	39	M	NZ European
P027	Finger	dsb	rmssd	['0 to 600']	[32.25035492]	[1.40031438]	1.40031	39	M	NZ European
P027	Finger	dsb	hfnu	['0 to 600']	[15.95886536]	[0.60748335]	0.607483	39	M	NZ European
P027	Finger	dsb	lfnu	['0 to 600']	[84.04113464]	[-0.60748335]	-0.607483	39	M	NZ European
P027	Finger	dsb	lf_hf_ratio	['0 to 600']	[5.26838034]	[-0.23860949]	-0.238609	39	M	NZ European
P027	Finger	norm	rmssd	['0 to 600']	[49.37830506]	[-1.34988934]	-1.34989	39	M	NZ European
P027	Finger	norm	hfnu	['0 to 600']	[21.85268411]	[-2.17911455]	-2.17911	39	M	NZ European
P027	Finger	norm	lfnu	['0 to 600']	[78.14731589]	[2.17911455]	2.17911	39	M	NZ European
P027	Finger	norm	lf_hf_ratio	['0 to 600']	[3.58750115]	[0.45745824]	0.457458	39	M	NZ European
P028	InEar1	dsb	rmssd	['0 to 600']	[54.35099925]	[5.17576136]	5.17576	40	M	Indian
P028	InEar1	dsb	hfnu	['0 to 600']	[10.24560306]	[0.35935226]	0.359352	40	M	Indian
P028	InEar1	dsb	lfnu	['0 to 600']	[89.75439694]	[-0.35935226]	-0.359352	40	M	Indian
P028	InEar1	dsb	lf_hf_ratio	['0 to 600']	[8.76328706]	[-0.34243561]	-0.342436	40	M	Indian
P028	InEar1	norm	rmssd	['0 to 600']	[53.38761646]	[6.54680226]	6.5468	40	M	Indian
P028	InEar1	norm	hfnu	['0 to 600']	[63.40990348]	[-2.65630908]	-2.65631	40	M	Indian
P028	InEar1	norm	lfnu	['0 to 600']	[36.59009652]	[2.65630908]	2.65631	40	M	Indian
P028	InEar1	norm	lf_hf_ratio	['0 to 600']	[0.5777329]	[0.06609293]	0.0660929	40	M	Indian
P028	Finger	dsb	rmssd	['0 to 600']	[53.38956403]	[7.09863181]	7.09863	40	M	Indian
P028	Finger	dsb	hfnu	['0 to 600']	[10.29749035]	[0.25557769]	0.255578	40	M	Indian
P028	Finger	dsb	lfnu	['0 to 600']	[89.70250965]	[-0.25557769]	-0.255578	40	M	Indian
P028	Finger	dsb	lf_hf_ratio	['0 to 600']	[8.71259978]	[-0.24106105]	-0.241061	40	M	Indian
P028	Finger	norm	rmssd	['0 to 600']	[52.87982006]	[7.56239505]	7.5624	40	M	Indian
P028	Finger	norm	hfnu	['0 to 600']	[61.09952929]	[1.9644393]	1.96444	40	M	Indian
P028	Finger	norm	lfnu	['0 to 600']	[38.90047071]	[-1.9644393]	-1.96444	40	M	Indian
P028	Finger	norm	lf_hf_ratio	['0 to 600']	[0.63709689]	[-0.05263506]	-0.0526351	40	M	Indian
P029	InEar1	dsb	rmssd	['0 to 600']	[29.68398811]	[-0.14897546]	-0.148975	18	F	Maori
P029	InEar1	dsb	hfnu	['0 to 600']	[7.68131362]	[0.17811474]	0.178115	18	F	Maori
P029	InEar1	dsb	lfnu	['0 to 600']	[92.31868638]	[-0.17811474]	-0.178115	18	F	Maori
P029	InEar1	dsb	lf_hf_ratio	['0 to 600']	[12.02035679]	[-0.30191678]	-0.301917	18	F	Maori
P029	InEar1	norm	rmssd	['0 to 600']	[30.07120246]	[3.02847586]	3.02848	18	F	Maori
P029	InEar1	norm	hfnu	['0 to 600']	[50.06898657]	[-0.49357282]	-0.493573	18	F	Maori
P029	InEar1	norm	lfnu	['0 to 600']	[49.93101343]	[0.49357282]	0.493573	18	F	Maori
P029	InEar1	norm	lf_hf_ratio	['0 to 600']	[0.99729286]	[0.01968902]	0.019689	18	F	Maori
P029	Finger	dsb	rmssd	['0 to 600']	[30.20368983]	[-1.1883789]	-1.18838	18	F	Maori
P029	Finger	dsb	hfnu	['0 to 600']	[8.31879654]	[-1.09685109]	-1.09685	18	F	Maori
P029	Finger	dsb	lfnu	['0 to 600']	[91.68120346]	[1.09685109]	1.09685	18	F	Maori
P029	Finger	dsb	lf_hf_ratio	['0 to 600']	[11.07344373]	[1.59190934]	1.59191	18	F	Maori
P029	Finger	norm	rmssd	['0 to 600']	[30.28369109]	[2.6034986]	2.6035	18	F	Maori
P029	Finger	norm	hfnu	['0 to 600']	[48.50971214]	[2.62497605]	2.62498	18	F	Maori
P029	Finger	norm	lfnu	['0 to 600']	[51.49028786]	[-2.62497605]	-2.62498	18	F	Maori
P029	Finger	norm	lf_hf_ratio	['0 to 600']	[1.06295302]	[-0.1116313]	-0.111631	18	F	Maori
P030	InEar1	dsb	rmssd	['0 to 600']	[39.8628061]	[9.15810176]	9.1581	26	F	Maori
P030	InEar1	dsb	hfnu	['0 to 600']	[13.40385144]	[0.94564316]	0.945643	26	F	Maori
P030	InEar1	dsb	lfnu	['0 to 600']	[86.59614856]	[-0.94564316]	-0.945643	26	F	Maori
P030	InEar1	dsb	lf_hf_ratio	['0 to 600']	[6.46983719]	[-0.52699782]	-0.526998	26	F	Maori
P030	InEar1	norm	rmssd	['0 to 600']	[29.28810158]	[-6.99694977]	-6.99695	26	F	Maori
P030	InEar1	norm	hfnu	['0 to 600']	[39.01253431]	[-0.03033801]	-0.030338	26	F	Maori
P030	InEar1	norm	lfnu	['0 to 600']	[60.98746569]	[0.03033801]	0.030338	26	F	Maori
P030	InEar1	norm	lf_hf_ratio	['0 to 600']	[1.56327913]	[0.00199333]	0.00199333	26	F	Maori
P030	Finger	dsb	rmssd	['0 to 600']	[42.72687547]	[3.42996302]	3.42996	26	F	Maori
P030	Finger	dsb	hfnu	['0 to 600']	[15.66925412]	[-3.58516219]	-3.58516	26	F	Maori
P030	Finger	dsb	lfnu	['0 to 600']	[84.33074588]	[3.58516219]	3.58516	26	F	Maori
P030	Finger	dsb	lf_hf_ratio	['0 to 600']	[5.4665566]	[1.47956336]	1.47956	26	F	Maori
P030	Finger	norm	rmssd	['0 to 600']	[28.83787335]	[-6.09649332]	-6.09649	26	F	Maori
P030	Finger	norm	hfnu	['0 to 600']	[41.05762634]	[-4.12052206]	-4.12052	26	F	Maori
P030	Finger	norm	lfnu	['0 to 600']	[58.94237366]	[4.12052206]	4.12052	26	F	Maori
P030	Finger	norm	lf_hf_ratio	['0 to 600']	[1.44174944]	[0.24505271]	0.245053	26	F	Maori
P031	InEar1	dsb	rmssd	['0 to 600']	[57.77499625]	[0.7401342]	0.740134	26	M	NZ European
P031	InEar1	dsb	hfnu	['0 to 600']	[6.64083478]	[-0.35529455]	-0.355295	26	M	NZ European
P031	InEar1	dsb	lfnu	['0 to 600']	[93.35916522]	[0.35529455]	0.355295	26	M	NZ European
P031	InEar1	dsb	lf_hf_ratio	['0 to 600']	[14.06913135]	[0.80622096]	0.806221	26	M	NZ European
P031	InEar1	norm	rmssd	['0 to 600']	[68.28562602]	[-6.8596839]	-6.85968	26	M	NZ European
P031	InEar1	norm	hfnu	['0 to 600']	[10.04074577]	[-4.3977447]	-4.39774	26	M	NZ European
P031	InEar1	norm	lfnu	['0 to 600']	[89.95925423]	[4.3977447]	4.39774	26	M	NZ European
P031	InEar1	norm	lf_hf_ratio	['0 to 600']	[9.4611222]	[4.58186531]	4.58187	26	M	NZ European
P031	Finger	dsb	rmssd	['0 to 600']	[56.73977864]	[2.81056942]	2.81057	26	M	NZ European
P031	Finger	dsb	hfnu	['0 to 600']	[6.06842211]	[0.78953079]	0.789531	26	M	NZ European
P031	Finger	dsb	lfnu	['0 to 600']	[93.93157789]	[-0.78953079]	-0.789531	26	M	NZ European
P031	Finger	dsb	lf_hf_ratio	['0 to 600']	[15.54877958]	[-2.1530755]	-2.15308	26	M	NZ European
P031	Finger	norm	rmssd	['0 to 600']	[67.34819104]	[-4.98481393]	-4.98481	26	M	NZ European
P031	Finger	norm	hfnu	['0 to 600']	[8.74452763]	[-1.80530843]	-1.80531	26	M	NZ European
P031	Finger	norm	lfnu	['0 to 600']	[91.25547237]	[1.80530843]	1.80531	26	M	NZ European
P031	Finger	norm	lf_hf_ratio	['0 to 600']	[10.55888816]	[2.38633338]	2.38633	26	M	NZ European
P032	InEar1	dsb	rmssd	['0 to 600']	[37.51639745]	[-2.53855362]	-2.53855	24	M	Indian
P032	InEar1	dsb	hfnu	['0 to 600']	[11.22228378]	[-0.22933132]	-0.229331	24	M	Indian
P032	InEar1	dsb	lfnu	['0 to 600']	[88.77771622]	[0.22933132]	0.229331	24	M	Indian
P032	InEar1	dsb	lf_hf_ratio	['0 to 600']	[7.91177261]	[0.18211521]	0.182115	24	M	Indian
P032	InEar1	norm	rmssd	['0 to 600']	[29.25142432]	[-16.15594352]	-16.1559	24	M	Indian
P032	InEar1	norm	hfnu	['0 to 600']	[29.97976456]	[-5.80537644]	-5.80538	24	M	Indian
P032	InEar1	norm	lfnu	['0 to 600']	[70.02023544]	[5.80537644]	5.80538	24	M	Indian
P032	InEar1	norm	lf_hf_ratio	['0 to 600']	[2.36714829]	[0.65202525]	0.652025	24	M	Indian
P032	Finger	dsb	rmssd	['0 to 600']	[37.71926049]	[-2.9442797]	-2.94428	24	M	Indian
P032	Finger	dsb	hfnu	['0 to 600']	[11.98907127]	[-1.76290631]	-1.76291	24	M	Indian
P032	Finger	dsb	lfnu	['0 to 600']	[88.01092873]	[1.76290631]	1.76291	24	M	Indian
P032	Finger	dsb	lf_hf_ratio	['0 to 600']	[7.3862607]	[1.23313904]	1.23314	24	M	Indian
P032	Finger	norm	rmssd	['0 to 600']	[22.19406715]	[-2.04122917]	-2.04123	24	M	Indian
P032	Finger	norm	hfnu	['0 to 600']	[27.82138584]	[-1.488619]	-1.48862	24	M	Indian
P032	Finger	norm	lfnu	['0 to 600']	[72.17861416]	[1.488619]	1.48862	24	M	Indian
P032	Finger	norm	lf_hf_ratio	['0 to 600']	[2.59693169]	[0.19245845]	0.192458	24	M	Indian
P033	InEar1	dsb	rmssd	['0 to 600']	[68.60524683]	[-2.88428965]	-2.88429	26	M	Indian
P033	InEar1	dsb	hfnu	['0 to 600']	[13.2007847]	[-1.08296389]	-1.08296	26	M	Indian
P033	InEar1	dsb	lfnu	['0 to 600']	[86.7992153]	[1.08296389]	1.08296	26	M	Indian
P033	InEar1	dsb	lf_hf_ratio	['0 to 600']	[6.58807458]	[0.62250926]	0.622509	26	M	Indian
P033	InEar1	norm	rmssd	['0 to 600']	[31.02428938]	[-0.54110548]	-0.541105	26	M	Indian
P033	InEar1	norm	hfnu	['0 to 600']	[51.28265356]	[-2.59034852]	-2.59035	26	M	Indian
P033	InEar1	norm	lfnu	['0 to 600']	[48.71734644]	[2.59034852]	2.59035	26	M	Indian
P033	InEar1	norm	lf_hf_ratio	['0 to 600']	[0.95122168]	[0.09855855]	0.0985586	26	M	Indian
P033	Finger	dsb	rmssd	['0 to 600']	[68.47863667]	[-2.63106933]	-2.63107	26	M	Indian
P033	Finger	dsb	hfnu	['0 to 600']	[12.99867834]	[-0.67875116]	-0.678751	26	M	Indian
P033	Finger	dsb	lfnu	['0 to 600']	[87.00132166]	[0.67875116]	0.678751	26	M	Indian
P033	Finger	dsb	lf_hf_ratio	['0 to 600']	[6.69833741]	[0.40198359]	0.401984	26	M	Indian
P033	Finger	norm	rmssd	['0 to 600']	[29.58084225]	[2.34578878]	2.34579	26	M	Indian
P033	Finger	norm	hfnu	['0 to 600']	[50.27421415]	[-0.57346971]	-0.57347	26	M	Indian
P033	Finger	norm	lfnu	['0 to 600']	[49.72578585]	[0.57346971]	0.57347	26	M	Indian
P033	Finger	norm	lf_hf_ratio	['0 to 600']	[0.98915597]	[0.02268998]	0.02269	26	M	Indian
P034	InEar1	dsb	rmssd	['0 to 600']	[67.84874531]	[11.35469166]	11.3547	20	F	NZ European
P034	InEar1	dsb	hfnu	['0 to 600']	[10.16338084]	[0.25832521]	0.258325	20	F	NZ European
P034	InEar1	dsb	lfnu	['0 to 600']	[89.83661916]	[-0.25832521]	-0.258325	20	F	NZ European
P034	InEar1	dsb	lf_hf_ratio	['0 to 600']	[8.84083497]	[-0.25012698]	-0.250127	20	F	NZ European
P034	InEar1	norm	rmssd	['0 to 600']	[50.82565815]	[-1.9975062]	-1.99751	20	F	NZ European
P034	InEar1	norm	hfnu	['0 to 600']	[12.81896175]	[-1.34837288]	-1.34837	20	F	NZ European
P034	InEar1	norm	lfnu	['0 to 600']	[87.18103825]	[1.34837288]	1.34837	20	F	NZ European
P034	InEar1	norm	lf_hf_ratio	['0 to 600']	[6.82258115]	[0.82282454]	0.822825	20	F	NZ European
P034	Finger	dsb	rmssd	['0 to 600']	[73.40816128]	[0.23585971]	0.23586	20	F	NZ European
P034	Finger	dsb	hfnu	['0 to 600']	[10.28827333]	[0.00854022]	0.00854022	20	F	NZ European
P034	Finger	dsb	lfnu	['0 to 600']	[89.71172667]	[-0.00854022]	-0.00854022	20	F	NZ European
P034	Finger	dsb	lf_hf_ratio	['0 to 600']	[8.71980565]	[-0.00806834]	-0.00806834	20	F	NZ European
P034	Finger	norm	rmssd	['0 to 600']	[50.39921762]	[-1.14462515]	-1.14463	20	F	NZ European
P034	Finger	norm	hfnu	['0 to 600']	[12.49939486]	[-0.7092391]	-0.709239	20	F	NZ European
P034	Finger	norm	lfnu	['0 to 600']	[87.50060514]	[0.7092391]	0.709239	20	F	NZ European
P034	Finger	norm	lf_hf_ratio	['0 to 600']	[7.00683209]	[0.45432266]	0.454323	20	F	NZ European
P035	InEar1	dsb	rmssd	['0 to 600']	[45.98482887]	[-0.85388311]	-0.853883	36	F	Korean
P035	InEar1	dsb	hfnu	['0 to 600']	[6.0920783]	[-0.72673003]	-0.72673	36	F	Korean
P035	InEar1	dsb	lfnu	['0 to 600']	[93.9079217]	[0.72673003]	0.72673	36	F	Korean
P035	InEar1	dsb	lf_hf_ratio	['0 to 600']	[15.47336488]	[1.96512395]	1.96512	36	F	Korean
P035	InEar1	norm	rmssd	['0 to 600']	[63.02860153]	[-1.6902361]	-1.69024	36	F	Korean
P035	InEar1	norm	hfnu	['0 to 600']	[35.49530763]	[-2.16447417]	-2.16447	36	F	Korean
P035	InEar1	norm	lfnu	['0 to 600']	[64.50469237]	[2.16447417]	2.16447	36	F	Korean
P035	InEar1	norm	lf_hf_ratio	['0 to 600']	[1.81989521]	[0.17195485]	0.171955	36	F	Korean
P035	Finger	dsb	rmssd	['0 to 600']	[44.01083114]	[3.09411237]	3.09411	36	F	Korean
P035	Finger	dsb	hfnu	['0 to 600']	[5.76279265]	[-0.06815875]	-0.0681587	36	F	Korean
P035	Finger	dsb	lfnu	['0 to 600']	[94.23720735]	[0.06815875]	0.0681587	36	F	Korean
P035	Finger	dsb	lf_hf_ratio	['0 to 600']	[16.35330478]	[0.20524415]	0.205244	36	F	Korean
P035	Finger	norm	rmssd	['0 to 600']	[60.57633542]	[3.21429612]	3.2143	36	F	Korean
P035	Finger	norm	hfnu	['0 to 600']	[33.69991956]	[1.42630198]	1.4263	36	F	Korean
P035	Finger	norm	lfnu	['0 to 600']	[66.30008044]	[-1.42630198]	-1.4263	36	F	Korean
P035	Finger	norm	lf_hf_ratio	['0 to 600']	[1.96869558]	[-0.12564589]	-0.125646	36	F	Korean
