# Supplementary material for: Evaluation of In-Ear and Fingertip-Based Photoplethysmography Sensors for Measuring Cardiac Vagal Tone Relevant Heart Rate Variability Parameters
Source: Sensors (Basel). 2025 Feb 28;25(5):1485. doi: 10.3390/s25051485 (PMC11902391; doi:10.3390/s25051485)
Supplement: Supplementary file 1 [file sensors-25-01485-s001.zip › DataS3.xlsx]

## Sheet: resp_comparison
participant	block_label	ground_truth_total_breaths	prototype_total_breaths	ground_truth_breaths_excluded	tpr	fpr	fnr	valid_ground_truth_breaths	false_peaks_in_prototype_data	missing_peaks_in_prototype_data
P006	dsb	55	58	0	100	3.63636	0	55	2	0
P006	norm	90	81	0	87.7778	1.11111	12.2222	90	1	10
P007	dsb	59	59	0	100	0	0	59	0	0
P007	norm	97	96	1	97.8947	0	2.10526	95	0	1
P008	dsb	59	59	0	100	0	0	59	0	0
P008	norm	133	124	0	75.188	4.51128	24.812	133	6	15
P009	dsb	59	59	0	98.3051	1.69492	1.69492	59	1	1
P009	norm	201	182	7	42.7835	0	57.2165	194	0	19
P010	dsb	59	59	0	100	0	0	59	0	0
P010	norm	138	138	2	99.2647	0.735294	0.735294	136	1	1
P011	dsb	59	60	0	100	0	0	59	0	0
P011	norm	94	94	1	100	0	0	93	0	0
P012	dsb	59	59	2	78.9474	15.7895	21.0526	57	9	10
P012	norm	172	173	3	81.5476	0.595238	18.4524	168	1	0
P013	dsb	52	51	0	94.2308	3.84615	5.76923	52	2	3
P013	norm	170	170	25	76.5517	0	23.4483	145	0	0
P014	dsb	59	59	0	83.0508	11.8644	16.9492	59	7	8
P014	norm	75	75	0	94.6667	4	5.33333	75	3	2
P015	dsb	59	59	0	100	0	0	59	0	0
P015	norm	98	96	1	96.9072	1.03093	3.09278	97	1	3
P016	dsb	59	59	0	100	0	0	59	0	0
P016	norm	104	103	0	95.1923	0	4.80769	104	0	1
P017	dsb	59	59	0	100	0	0	59	0	0
P017	norm	123	123	2	90.0826	3.30579	9.91736	121	4	4
P018	dsb	59	59	0	98.3051	1.69492	1.69492	59	1	1
P018	norm	120	121	1	98.3193	0	1.68067	119	0	0
P019	dsb	59	59	0	100	0	0	59	0	0
P019	norm	124	125	2	95.082	0.819672	4.91803	122	1	0
P020	dsb	57	56	0	96.4912	1.75439	3.50877	57	1	2
P020	norm	118	118	0	100	0	0	118	0	0
P021	dsb	59	59	0	94.9153	5.08475	5.08475	59	3	3
P021	norm	116	117	0	98.2759	1.72414	1.72414	116	2	1
P022	dsb	59	59	0	98.3051	1.69492	1.69492	59	1	1
P022	norm	142	142	0	99.2958	0	0.704225	142	0	0
P023	dsb	59	59	0	100	0	0	59	0	0
P023	norm	94	94	0	97.8723	1.06383	2.12766	94	1	1
P024	dsb	55	59	0	100	7.27273	0	55	4	0
P024	norm	77	74	0	94.7368	0	5.26316	76	0	3
P025	dsb	57	56	1	83.9286	10.7143	16.0714	56	6	8
P025	norm	169	170	21	66.2162	1.35135	33.7838	148	2	1
P026	dsb	58	59	0	82.7586	10.3448	17.2414	58	6	6
P026	norm	157	156	0	90.4459	0.636943	9.55414	157	1	2
P027	dsb	59	59	0	100	0	0	59	0	0
P027	norm	82	82	0	100	0	0	82	0	0
P028	dsb	59	59	0	100	0	0	59	0	0
P028	norm	117	117	0	99.1453	0.854701	0.854701	117	1	1
P029	dsb	59	59	0	98.3051	1.69492	1.69492	59	1	1
P029	norm	142	139	0	85.1064	0	14.8936	141	0	3
P030	dsb	59	59	0	98.3051	1.69492	1.69492	59	1	1
P030	norm	142	97	1	63.5714	0	36.4286	140	0	44
P031	dsb	59	60	0	98.3051	0	1.69492	59	0	1
P031	norm	62	63	0	100	1.6129	0	62	1	0
P032	dsb	59	59	0	100	0	0	59	0	0
P032	norm	95	94	1	98.9362	0	1.06383	94	0	1
P033	dsb	59	59	0	100	0	0	59	0	0
P033	norm	143	135	22	83.3333	0.833333	16.6667	120	1	9
P034	dsb	59	59	0	100	0	0	59	0	0
P034	norm	83	83	0	98.7805	0	1.21951	82	0	0
P035	dsb	59	59	0	100	0	0	59	0	0
P035	norm	97	98	1	98.9474	1.05263	1.05263	95	1	0
