# Supplementary material for: Evaluation of In-Ear and Fingertip-Based Photoplethysmography Sensors for Measuring Cardiac Vagal Tone Relevant Heart Rate Variability Parameters
Source: Sensors (Basel). 2025 Feb 28;25(5):1485. doi: 10.3390/s25051485 (PMC11902391; doi:10.3390/s25051485)
Supplement: Supplementary file 1 [file sensors-25-01485-s001.zip › DataS4.txt]

P012 In-Ear DSB data, PoorSig:True

P014 In-Ear DSB data, PoorSig:True

P017 In-Ear Norm data, PoorSig:True

P018 In-Ear DSB data, PoorSig:True

P018 In-Ear Norm data, PoorSig:True

P018 Finger Norm data out by 16.32 %
