# Supplementary material for: Evaluation of In-Ear and Fingertip-Based Photoplethysmography Sensors for Measuring Cardiac Vagal Tone Relevant Heart Rate Variability Parameters
Source: Sensors (Basel). 2025 Feb 28;25(5):1485. doi: 10.3390/s25051485 (PMC11902391; doi:10.3390/s25051485)
Supplement: Supplementary file 1 [file sensors-25-01485-s001.zip › DataS5.csv]

participant	block_label	parameter	segments	ecg_value	sensor_value
P006	dsb	rmssd	0_to_600	51.63827603	53.2577809
P006	dsb	hfnu	0_to_600	2.607767993	3.075206751
P006	norm	rmssd	0_to_600	38.5215633	41.22345865
P006	norm	hfnu	0_to_600	18.16311567	20.37041922
P007	dsb	rmssd	0_to_600	17.20400776	18.19483663
P007	dsb	hfnu	0_to_600	4.639115928	5.494936377
P007	norm	rmssd	0_to_600	31.52005167	18.6012189
P007	norm	hfnu	0_to_600	25.66963467	17.25488476
P008	dsb	rmssd	0_to_600	18.91462528	18.68389034
P008	dsb	hfnu	0_to_600	20.69190331	21.02291576
P008	norm	rmssd	0_to_600	8.729652027	11.39959243
P008	norm	hfnu	0_to_600	8.474621146	12.27443218
P009	dsb	rmssd	0_to_600	13.54135798	14.81590665
P009	dsb	hfnu	0_to_600	8.989325678	10.9592363
P009	norm	rmssd	0_to_600	23.88360297	23.54703135
P009	norm	hfnu	0_to_600	42.68129146	40.86943437
P010	dsb	rmssd	0_to_600	26.53714163	16.77480185
P010	dsb	hfnu	0_to_600	10.73017389	8.633719732
P010	norm	rmssd	0_to_600	22.19671723	18.42423265
P010	norm	hfnu	0_to_600	22.78892528	20.72651424
P011	dsb	rmssd	0_to_600	8.467430561	12.66793604
P011	dsb	hfnu	0_to_600	3.02823346	8.197428774
P011	norm	rmssd	0_to_600	4.262495553	12.25270484
P011	norm	hfnu	0_to_600	9.898222376	29.87353093
P012	dsb	rmssd	0_to_600	23.13109911	23.14261924
P012	dsb	hfnu	0_to_600	24.09651608	25.25493979
P012	norm	rmssd	0_to_600	26.82622201	25.01122463
P012	norm	hfnu	0_to_600	75.41197822	71.3484065
P013	dsb	rmssd	0_to_600	25.30351395	29.4729893
P013	dsb	hfnu	0_to_600	4.899969415	8.637566705
P013	norm	rmssd	0_to_600	42.43684084	41.09066764
P013	norm	hfnu	0_to_600	33.49675825	34.18763252
P014	dsb	rmssd	0_to_600	60.6834695	60.88890203
P014	dsb	hfnu	0_to_600	3.628409113	3.916626896
P014	norm	rmssd	0_to_600	58.01054124	60.95738813
P014	norm	hfnu	0_to_600	6.26003067	6.20163738
P015	dsb	rmssd	0_to_600	22.91475407	23.91288502
P015	dsb	hfnu	0_to_600	11.00136457	15.63890175
P015	norm	rmssd	0_to_600	34.55661769	43.32676295
P015	norm	hfnu	0_to_600	46.48162263	36.22590098
P016	dsb	rmssd	0_to_600	35.80610664	35.10700396
P016	dsb	hfnu	0_to_600	8.087774188	7.962215516
P016	norm	rmssd	0_to_600	29.87297555	32.28054109
P016	norm	hfnu	0_to_600	64.82152799	66.9163138
P017	dsb	rmssd	0_to_600	57.69620999	54.38643507
P017	dsb	hfnu	0_to_600	12.08921337	12.38601545
P017	norm	rmssd	0_to_600	43.50193775	43.21874677
P017	norm	hfnu	0_to_600	57.35879158	57.2130971
P018	dsb	rmssd	0_to_600	84.60347693	82.57873859
P018	dsb	hfnu	0_to_600	8.72427259	9.192060827
P019	dsb	rmssd	0_to_600	29.33180495	30.88726024
P019	dsb	hfnu	0_to_600	3.347421368	4.955290291
P019	norm	rmssd	0_to_600	37.45301119	40.14440622
P019	norm	hfnu	0_to_600	48.8296898	53.84930306
P020	dsb	rmssd	0_to_600	74.28031278	73.54320527
P020	dsb	hfnu	0_to_600	13.0167674	13.20322795
P020	norm	rmssd	0_to_600	71.13284238	66.27322225
P020	norm	hfnu	0_to_600	43.43811589	43.95928348
P021	dsb	rmssd	0_to_600	95.01352664	95.25934535
P021	dsb	hfnu	0_to_600	9.006000199	9.076261332
P021	norm	rmssd	0_to_600	101.5142738	102.7138849
P021	norm	hfnu	0_to_600	56.50876954	54.24344721
P022	dsb	rmssd	0_to_600	63.24991995	65.76990201
P022	dsb	hfnu	0_to_600	3.35009515	3.380528944
P022	norm	rmssd	0_to_600	35.92668504	35.04218852
P022	norm	hfnu	0_to_600	41.95063646	45.18435925
P023	dsb	rmssd	0_to_600	36.99352421	37.16707806
P023	dsb	hfnu	0_to_600	10.67136658	9.752890147
P023	norm	rmssd	0_to_600	36.50779661	37.83818804
P023	norm	hfnu	0_to_600	26.90733536	28.39231287
P024	dsb	rmssd	0_to_600	18.55336284	18.49070155
P024	dsb	hfnu	0_to_600	11.84453715	11.51398494
P024	norm	rmssd	0_to_600	16.76602188	18.84818811
P024	norm	hfnu	0_to_600	14.73710739	14.0701343
P025	dsb	rmssd	0_to_600	74.02225797	73.51227116
P025	dsb	hfnu	0_to_600	8.766216683	9.442246346
P025	norm	rmssd	0_to_600	52.41049573	55.04503112
P025	norm	hfnu	0_to_600	40.51933699	39.2368783
P026	dsb	rmssd	0_to_600	30.77034618	30.71911905
P026	dsb	hfnu	0_to_600	6.187097859	6.510844427
P026	norm	rmssd	0_to_600	28.3808991	30.92970004
P026	norm	hfnu	0_to_600	32.89415009	37.45519916
P027	dsb	rmssd	0_to_600	32.95051211	31.55019773
P027	dsb	hfnu	0_to_600	16.26260704	15.65512369
P027	norm	rmssd	0_to_600	48.70336039	50.05324973
P027	norm	hfnu	0_to_600	20.76312684	22.94224139
P028	dsb	rmssd	0_to_600	56.93887993	49.84024813
P028	dsb	hfnu	0_to_600	10.42527919	10.1697015
P028	norm	rmssd	0_to_600	56.66101759	49.09862254
P028	norm	hfnu	0_to_600	62.08174895	60.11730964
P029	dsb	rmssd	0_to_600	29.60950039	30.79787928
P029	dsb	hfnu	0_to_600	7.770370992	8.867222084
P029	norm	rmssd	0_to_600	31.58544039	28.98194179
P029	norm	hfnu	0_to_600	49.82220016	47.19722411
P030	dsb	rmssd	0_to_600	44.44185698	41.01189396
P030	dsb	hfnu	0_to_600	13.87667302	17.46183521
P030	norm	rmssd	0_to_600	25.78962669	31.88612001
P030	norm	hfnu	0_to_600	38.99736531	43.11788736
P031	dsb	rmssd	0_to_600	58.14506335	55.33449393
P031	dsb	hfnu	0_to_600	6.463187501	5.673656716
P031	norm	rmssd	0_to_600	64.85578407	69.840598
P031	norm	hfnu	0_to_600	7.841873421	9.647181847
P032	dsb	rmssd	0_to_600	36.24712064	39.19140034
P032	dsb	hfnu	0_to_600	11.10761811	12.87052442
P032	norm	rmssd	0_to_600	21.17345256	23.21468174
P032	norm	hfnu	0_to_600	27.07707634	28.56569534
P033	dsb	rmssd	0_to_600	67.16310201	69.79417133
P033	dsb	hfnu	0_to_600	12.65930276	13.33805391
P033	norm	rmssd	0_to_600	30.75373665	28.40794786
P033	norm	hfnu	0_to_600	49.9874793	50.560949
P034	dsb	rmssd	0_to_600	73.52609114	73.29023142
P034	dsb	hfnu	0_to_600	10.29254344	10.28400322
P034	norm	rmssd	0_to_600	49.82690505	50.9715302
P034	norm	hfnu	0_to_600	12.14477531	12.85401441
P035	dsb	rmssd	0_to_600	45.55788732	42.46377495
P035	dsb	hfnu	0_to_600	5.728713282	5.796872027
P035	norm	rmssd	0_to_600	62.18348348	58.96918736
P035	norm	hfnu	0_to_600	34.41307054	32.98676857
