# Supplementary material for: Evaluation of In-Ear and Fingertip-Based Photoplethysmography Sensors for Measuring Cardiac Vagal Tone Relevant Heart Rate Variability Parameters
Source: Sensors (Basel). 2025 Feb 28;25(5):1485. doi: 10.3390/s25051485 (PMC11902391; doi:10.3390/s25051485)
Supplement: Supplementary file 1 [file sensors-25-01485-s001.zip › DataS6.csv]

participant	block_label	parameter	segments	ecg_value	sensor_value
P006	dsb	rmssd	0_to_600	51.63827603	53.51216586
P006	dsb	hfnu	0_to_600	2.607767993	2.98294776
P006	norm	rmssd	0_to_600	38.5215633	51.78416746
P006	norm	hfnu	0_to_600	18.16311567	22.34235576
P007	dsb	rmssd	0_to_600	17.20400776	18.97694582
P007	dsb	hfnu	0_to_600	4.639115928	5.291300035
P007	norm	rmssd	0_to_600	31.52005167	19.75361642
P007	norm	hfnu	0_to_600	25.66963467	20.08998517
P008	dsb	rmssd	0_to_600	18.91462528	20.03216121
P008	dsb	hfnu	0_to_600	20.69190331	23.75821857
P008	norm	rmssd	0_to_600	8.729652027	30.51546026
P008	norm	hfnu	0_to_600	8.474621146	35.69060321
P009	dsb	rmssd	0_to_600	13.54135798	33.10888543
P009	dsb	hfnu	0_to_600	8.989325678	30.96037167
P009	norm	rmssd	0_to_600	23.88360297	28.3176231
P009	norm	hfnu	0_to_600	42.68129146	58.66266355
P010	dsb	rmssd	0_to_600	26.53714163	19.06481094
P010	dsb	hfnu	0_to_600	10.73017389	8.362007514
P010	norm	rmssd	0_to_600	22.19671723	19.67535426
P010	norm	hfnu	0_to_600	22.78892528	28.1970237
P011	dsb	rmssd	0_to_600	8.467430561	14.71785466
P011	dsb	hfnu	0_to_600	3.02823346	11.04811627
P011	norm	rmssd	0_to_600	4.262495553	24.66127974
P011	norm	hfnu	0_to_600	9.898222376	51.95592969
P012	norm	rmssd	0_to_600	26.82622201	22.0079106
P012	norm	hfnu	0_to_600	75.41197822	64.5803559
P013	dsb	rmssd	0_to_600	25.30351395	29.6311202
P013	dsb	hfnu	0_to_600	4.899969415	8.420995679
P013	norm	rmssd	0_to_600	42.43684084	44.98914933
P013	norm	hfnu	0_to_600	33.49675825	38.88875602
P014	norm	rmssd	0_to_600	58.01054124	60.38364676
P014	norm	hfnu	0_to_600	6.26003067	8.407078927
P015	dsb	rmssd	0_to_600	22.91475407	27.19998842
P015	dsb	hfnu	0_to_600	11.00136457	20.44814285
P015	norm	rmssd	0_to_600	34.55661769	42.04634019
P015	norm	hfnu	0_to_600	46.48162263	46.44437371
P016	dsb	rmssd	0_to_600	35.80610664	37.66770538
P016	dsb	hfnu	0_to_600	8.087774188	11.50833793
P016	norm	rmssd	0_to_600	29.87297555	33.57782233
P016	norm	hfnu	0_to_600	64.82152799	67.54778781
P017	dsb	rmssd	0_to_600	57.69620999	55.51662862
P017	dsb	hfnu	0_to_600	12.08921337	11.65219473
P019	dsb	rmssd	0_to_600	29.33180495	30.07162198
P019	dsb	hfnu	0_to_600	3.347421368	4.094231967
P019	norm	rmssd	0_to_600	37.45301119	49.23820633
P019	norm	hfnu	0_to_600	48.8296898	56.21297571
P020	dsb	rmssd	0_to_600	74.28031278	72.05023719
P020	dsb	hfnu	0_to_600	13.0167674	13.73985309
P020	norm	rmssd	0_to_600	71.13284238	63.64211103
P020	norm	hfnu	0_to_600	43.43811589	39.82131377
P021	dsb	rmssd	0_to_600	95.01352664	92.43377976
P021	dsb	hfnu	0_to_600	9.006000199	8.758060092
P021	norm	rmssd	0_to_600	101.5142738	106.032417
P021	norm	hfnu	0_to_600	56.50876954	53.66798179
P022	dsb	rmssd	0_to_600	63.24991995	65.18148838
P022	dsb	hfnu	0_to_600	3.35009515	2.976337795
P022	norm	rmssd	0_to_600	35.92668504	37.73792762
P022	norm	hfnu	0_to_600	41.95063646	49.23321055
P023	dsb	rmssd	0_to_600	36.99352421	39.45934917
P023	dsb	hfnu	0_to_600	10.67136658	11.82603609
P023	norm	rmssd	0_to_600	36.50779661	41.12712099
P023	norm	hfnu	0_to_600	26.90733536	30.47607816
P024	dsb	rmssd	0_to_600	18.55336284	32.02589764
P024	dsb	hfnu	0_to_600	11.84453715	18.41214816
P024	norm	rmssd	0_to_600	16.76602188	22.15825163
P024	norm	hfnu	0_to_600	14.73710739	18.65793315
P025	dsb	rmssd	0_to_600	74.02225797	77.25612601
P025	dsb	hfnu	0_to_600	8.766216683	9.892808206
P025	norm	rmssd	0_to_600	52.41049573	60.98664414
P025	norm	hfnu	0_to_600	40.51933699	43.59869842
P026	dsb	rmssd	0_to_600	30.77034618	44.64965351
P026	dsb	hfnu	0_to_600	6.187097859	12.45143347
P026	norm	rmssd	0_to_600	28.3808991	32.98764472
P026	norm	hfnu	0_to_600	32.89415009	40.96843915
P027	dsb	rmssd	0_to_600	32.95051211	31.91802675
P027	dsb	hfnu	0_to_600	16.26260704	13.92590946
P027	norm	rmssd	0_to_600	48.70336039	50.84568495
P027	norm	hfnu	0_to_600	20.76312684	21.3651523
P028	dsb	rmssd	0_to_600	56.93887993	51.76311857
P028	dsb	hfnu	0_to_600	10.42527919	10.06592693
P028	norm	rmssd	0_to_600	56.66101759	50.11421533
P028	norm	hfnu	0_to_600	62.08174895	64.73805802
P029	dsb	rmssd	0_to_600	29.60950039	29.75847584
P029	dsb	hfnu	0_to_600	7.770370992	7.592256249
P029	norm	rmssd	0_to_600	31.58544039	28.55696453
P029	norm	hfnu	0_to_600	49.82220016	50.31577298
P030	dsb	rmssd	0_to_600	44.44185698	35.28375522
P030	dsb	hfnu	0_to_600	13.87667302	12.93102986
P030	norm	rmssd	0_to_600	25.78962669	32.78657646
P030	norm	hfnu	0_to_600	38.99736531	39.02770332
P031	dsb	rmssd	0_to_600	58.14506335	57.40492915
P031	dsb	hfnu	0_to_600	6.463187501	6.81848205
P031	norm	rmssd	0_to_600	64.85578407	71.71546797
P031	norm	hfnu	0_to_600	7.841873421	12.23961812
P032	dsb	rmssd	0_to_600	36.24712064	38.78567426
P032	dsb	hfnu	0_to_600	11.10761811	11.33694944
P032	norm	rmssd	0_to_600	21.17345256	37.32939609
P032	norm	hfnu	0_to_600	27.07707634	32.88245278
P033	dsb	rmssd	0_to_600	67.16310201	70.04739166
P033	dsb	hfnu	0_to_600	12.65930276	13.74226664
P033	norm	rmssd	0_to_600	30.75373665	31.29484212
P033	norm	hfnu	0_to_600	49.9874793	52.57782782
P034	dsb	rmssd	0_to_600	73.52609114	62.17139948
P034	dsb	hfnu	0_to_600	10.29254344	10.03421823
P034	norm	rmssd	0_to_600	49.82690505	51.82441126
P034	norm	hfnu	0_to_600	12.14477531	13.4931482
P035	dsb	rmssd	0_to_600	45.55788732	46.41177043
P035	dsb	hfnu	0_to_600	5.728713282	6.455443313
P035	norm	rmssd	0_to_600	62.18348348	63.87371957
P035	norm	hfnu	0_to_600	34.41307054	36.57754471
